# Supplementary material for: Flavoured water consumption alters pharmacokinetic parameters and increases exposure of erlotinib and gefitinib in a preclinical study using Wistar rats
Source: PeerJ. 2020 Sep 22;8:e9881. doi: 10.7717/peerj.9881 (PMC7518156; doi:10.7717/peerj.9881)
Supplement: Supplemental Information 5 [file peerj-08-9881-s005.xml]

<?xml version="1.0" encoding="UTF-8"?>
<?xml-stylesheet type="text/xsl" href="#"?>
<xsl:stylesheet xmlns:xsl="http://www.w3.org/1999/XSL/Transform" xmlns:dt="urn:schemas-microsoft-com:datatypes" xmlns:ps="http://graphpad.com/prism/Prism.htm" version="1.0">
	<!--
	XML style sheet template for formatting data and info tables from GraphPad Prism 6.0.
	Copyright 1992-2012 GraphPad Software, Inc.
-->
	<xsl:output method="html" version="4.0" omit-xml-declaration="yes"/>
	<GraphPadPrismFile xmlns="http://graphpad.com/prism/Prism.htm" PrismXMLVersion="5.00">
<Created>
<OriginalVersion CreatedByProgram="GraphPad Prism" CreatedByVersion="6.0.1.298" RegisteredTo="      " Login="Sony Vaio" DateTime="2020-07-26T11:16:54+03:00"/>
<MostRecentVersion CreatedByProgram="GraphPad Prism" CreatedByVersion="6.0.1.298" RegisteredTo="      " Login="Sony Vaio" DateTime="2020-07-26T11:18:33+03:00"/>
</Created>
<InfoSequence>
</InfoSequence>
<Table ID="Table1" XFormat="none" YFormat="text" TableType="Result" EVFormat="AsteriskAfterNumber">
<Title>Ordinary one-way ANOVA of C max:ANOVA</Title>
<RowTitlesColumn Width="361">
<Subcolumn>
<d>Table Analyzed</d>
<d/>
<d>ANOVA summary</d>
<d>  F</d>
<d>  P value</d>
<d>  P value summary</d>
<d>  Are differences among means statistically significant? (P &lt; 0.05)</d>
<d>  R square</d>
<d/>
<d>Brown-Forsythe test</d>
<d>  F (DFn, DFd)</d>
<d>  P value</d>
<d>  P value summary</d>
<d>  Significantly different standard deviations? (P &lt; 0.05)</d>
<d/>
<d>Bartlett's test</d>
<d>  Bartlett's statistic (corrected)</d>
<d>  P value</d>
<d>  P value summary</d>
<d>  Significantly different standard deviations? (P &lt; 0.05)</d>
<d/>
<d>ANOVA table</d>
<d>  Treatment (between columns)</d>
<d>  Residual (within columns)</d>
<d>  Total</d>
<d/>
<d>Data summary</d>
<d>  Number of treatments (columns)</d>
<d>  Number of values (total)</d>
</Subcolumn>
</RowTitlesColumn>
<YColumn Width="81" Decimals="15" Subcolumns="1">
<Title/>
<Subcolumn>
<d>C max</d>
<d/>
<d/>
<d>9.356</d>
<d>0.0002</d>
<d>***</d>
<d>Yes</d>
<d>0.6517</d>
<d/>
<d/>
<d/>
<d/>
<d/>
<d/>
<d/>
<d/>
<d>6.846</d>
<d>0.1442</d>
<d>ns</d>
<d>No</d>
<d/>
<d>SS</d>
<d>11704</d>
<d>6255</d>
<d>17959</d>
<d/>
<d/>
<d>5</d>
<d>25</d>
</Subcolumn>
</YColumn>
<YColumn Width="81" Decimals="15" Subcolumns="1">
<Title/>
<Subcolumn>
<d/>
<d/>
<d/>
<d/>
<d/>
<d/>
<d/>
<d/>
<d/>
<d/>
<d/>
<d/>
<d/>
<d/>
<d/>
<d/>
<d/>
<d/>
<d/>
<d/>
<d/>
<d>DF</d>
<d>4</d>
<d>20</d>
<d>24</d>
</Subcolumn>
</YColumn>
<YColumn Width="81" Decimals="15" Subcolumns="1">
<Title/>
<Subcolumn>
<d/>
<d/>
<d/>
<d/>
<d/>
<d/>
<d/>
<d/>
<d/>
<d/>
<d/>
<d/>
<d/>
<d/>
<d/>
<d/>
<d/>
<d/>
<d/>
<d/>
<d/>
<d>MS</d>
<d>2926</d>
<d>312.8</d>
</Subcolumn>
</YColumn>
<YColumn Width="123" Decimals="15" Subcolumns="1">
<Title/>
<Subcolumn>
<d/>
<d/>
<d/>
<d/>
<d/>
<d/>
<d/>
<d/>
<d/>
<d/>
<d/>
<d/>
<d/>
<d/>
<d/>
<d/>
<d/>
<d/>
<d/>
<d/>
<d/>
<d>F (DFn, DFd)</d>
<d>F (4, 20) = 9.356</d>
</Subcolumn>
</YColumn>
<YColumn Width="81" Decimals="15" Subcolumns="1">
<Title/>
<Subcolumn>
<d/>
<d/>
<d/>
<d/>
<d/>
<d/>
<d/>
<d/>
<d/>
<d/>
<d/>
<d/>
<d/>
<d/>
<d/>
<d/>
<d/>
<d/>
<d/>
<d/>
<d/>
<d>P value</d>
<d>P = 0.0002</d>
</Subcolumn>
</YColumn>
</Table>
<Table ID="Table2" XFormat="none" YFormat="text" TableType="Result" EVFormat="AsteriskAfterNumber">
<Title>Ordinary one-way ANOVA of C max:Multiple comparisons</Title>
<RowTitlesColumn Width="216">
<Subcolumn>
<d>Number of families</d>
<d>Number of comparisons per family</d>
<d>Alpha</d>
<d/>
<d>Bonferroni's multiple comparisons test</d>
<d/>
<d>  water  vs. berry</d>
<d>  water  vs. peach</d>
<d>  water  vs. lime</d>
<d>  water  vs. pineapple</d>
<d/>
<d/>
<d>Test details</d>
<d/>
<d>  water  vs. berry</d>
<d>  water  vs. peach</d>
<d>  water  vs. lime</d>
<d>  water  vs. pineapple</d>
</Subcolumn>
</RowTitlesColumn>
<YColumn Width="81" Decimals="15" Subcolumns="1">
<Title/>
<Subcolumn>
<d>1</d>
<d>4</d>
<d>0.05</d>
<d/>
<d>Mean Diff.</d>
<d/>
<d>-5.280</d>
<d>-5.390</d>
<d>-59.10</d>
<d>-14.27</d>
<d/>
<d/>
<d>Mean 1</d>
<d/>
<d>105.5</d>
<d>105.5</d>
<d>105.5</d>
<d>105.5</d>
</Subcolumn>
</YColumn>
<YColumn Width="116" Decimals="15" Subcolumns="1">
<Title/>
<Subcolumn>
<d/>
<d/>
<d/>
<d/>
<d>95% CI of diff.</d>
<d/>
<d>-35.98 to 25.42</d>
<d>-36.09 to 25.31</d>
<d>-89.80 to -28.40</d>
<d>-44.97 to 16.43</d>
<d/>
<d/>
<d>Mean 2</d>
<d/>
<d>110.8</d>
<d>110.9</d>
<d>164.6</d>
<d>119.8</d>
</Subcolumn>
</YColumn>
<YColumn Width="88" Decimals="15" Subcolumns="1">
<Title/>
<Subcolumn>
<d/>
<d/>
<d/>
<d/>
<d>Significant?</d>
<d/>
<d>No</d>
<d>No</d>
<d>Yes</d>
<d>No</d>
<d/>
<d/>
<d>Mean Diff.</d>
<d/>
<d>-5.280</d>
<d>-5.390</d>
<d>-59.10</d>
<d>-14.27</d>
</Subcolumn>
</YColumn>
<YColumn Width="81" Decimals="15" Subcolumns="1">
<Title/>
<Subcolumn>
<d/>
<d/>
<d/>
<d/>
<d>Summary</d>
<d/>
<d>ns</d>
<d>ns</d>
<d>***</d>
<d>ns</d>
<d/>
<d/>
<d>SE of diff.</d>
<d/>
<d>11.18</d>
<d>11.18</d>
<d>11.18</d>
<d>11.18</d>
</Subcolumn>
</YColumn>
<YColumn Width="81" Decimals="15" Subcolumns="1">
<Title/>
<Subcolumn>
<d/>
<d/>
<d/>
<d/>
<d/>
<d/>
<d/>
<d/>
<d/>
<d/>
<d/>
<d/>
<d>n1</d>
<d/>
<d>5</d>
<d>5</d>
<d>5</d>
<d>5</d>
</Subcolumn>
</YColumn>
<YColumn Width="81" Decimals="15" Subcolumns="1">
<Title/>
<Subcolumn>
<d/>
<d/>
<d/>
<d/>
<d/>
<d/>
<d/>
<d/>
<d/>
<d/>
<d/>
<d/>
<d>n2</d>
<d/>
<d>5</d>
<d>5</d>
<d>5</d>
<d>5</d>
</Subcolumn>
</YColumn>
<YColumn Width="81" Decimals="15" Subcolumns="1">
<Title/>
<Subcolumn>
<d/>
<d/>
<d/>
<d/>
<d/>
<d/>
<d/>
<d/>
<d/>
<d/>
<d/>
<d/>
<d>t</d>
<d/>
<d>0.4721</d>
<d>0.4819</d>
<d>5.284</d>
<d>1.276</d>
</Subcolumn>
</YColumn>
<YColumn Width="81" Decimals="15" Subcolumns="1">
<Title/>
<Subcolumn>
<d/>
<d/>
<d/>
<d/>
<d/>
<d/>
<d/>
<d/>
<d/>
<d/>
<d/>
<d/>
<d>DF</d>
<d/>
<d>20</d>
<d>20</d>
<d>20</d>
<d>20</d>
</Subcolumn>
</YColumn>
</Table>

<Table ID="Table5" XFormat="none" YFormat="text" TableType="Result" EVFormat="AsteriskAfterNumber">
<Title>Ordinary one-way ANOVA of Tmax:ANOVA</Title>
<RowTitlesColumn Width="361">
<Subcolumn>
<d>Table Analyzed</d>
<d/>
<d>ANOVA summary</d>
<d>  F</d>
<d>  P value</d>
<d>  P value summary</d>
<d>  Are differences among means statistically significant? (P &lt; 0.05)</d>
<d>  R square</d>
<d/>
<d>Brown-Forsythe test</d>
<d>  F (DFn, DFd)</d>
<d>  P value</d>
<d>  P value summary</d>
<d>  Significantly different standard deviations? (P &lt; 0.05)</d>
<d/>
<d>Bartlett's test</d>
<d>  Bartlett's statistic (corrected)</d>
<d>  P value</d>
<d>  P value summary</d>
<d>  Significantly different standard deviations? (P &lt; 0.05)</d>
<d/>
<d>ANOVA table</d>
<d>  Treatment (between columns)</d>
<d>  Residual (within columns)</d>
<d>  Total</d>
<d/>
<d>Data summary</d>
<d>  Number of treatments (columns)</d>
<d>  Number of values (total)</d>
</Subcolumn>
</RowTitlesColumn>
<YColumn Width="81" Decimals="15" Subcolumns="1">
<Title/>
<Subcolumn>
<d>Tmax</d>
<d/>
<d/>
<d>18.83</d>
<d>&lt; 0.0001</d>
<d>****</d>
<d>Yes</d>
<d>0.7902</d>
<d/>
<d/>
<d/>
<d/>
<d/>
<d/>
<d/>
<d/>
<d>23.32</d>
<d>0.0001</d>
<d>***</d>
<d>Yes</d>
<d/>
<d>SS</d>
<d>18.96</d>
<d>5.033</d>
<d>23.99</d>
<d/>
<d/>
<d>5</d>
<d>25</d>
</Subcolumn>
</YColumn>
<YColumn Width="81" Decimals="15" Subcolumns="1">
<Title/>
<Subcolumn>
<d/>
<d/>
<d/>
<d/>
<d/>
<d/>
<d/>
<d/>
<d/>
<d/>
<d/>
<d/>
<d/>
<d/>
<d/>
<d/>
<d/>
<d/>
<d/>
<d/>
<d/>
<d>DF</d>
<d>4</d>
<d>20</d>
<d>24</d>
</Subcolumn>
</YColumn>
<YColumn Width="81" Decimals="15" Subcolumns="1">
<Title/>
<Subcolumn>
<d/>
<d/>
<d/>
<d/>
<d/>
<d/>
<d/>
<d/>
<d/>
<d/>
<d/>
<d/>
<d/>
<d/>
<d/>
<d/>
<d/>
<d/>
<d/>
<d/>
<d/>
<d>MS</d>
<d>4.739</d>
<d>0.2517</d>
</Subcolumn>
</YColumn>
<YColumn Width="123" Decimals="15" Subcolumns="1">
<Title/>
<Subcolumn>
<d/>
<d/>
<d/>
<d/>
<d/>
<d/>
<d/>
<d/>
<d/>
<d/>
<d/>
<d/>
<d/>
<d/>
<d/>
<d/>
<d/>
<d/>
<d/>
<d/>
<d/>
<d>F (DFn, DFd)</d>
<d>F (4, 20) = 18.83</d>
</Subcolumn>
</YColumn>
<YColumn Width="81" Decimals="15" Subcolumns="1">
<Title/>
<Subcolumn>
<d/>
<d/>
<d/>
<d/>
<d/>
<d/>
<d/>
<d/>
<d/>
<d/>
<d/>
<d/>
<d/>
<d/>
<d/>
<d/>
<d/>
<d/>
<d/>
<d/>
<d/>
<d>P value</d>
<d>P &lt; 0.0001</d>
</Subcolumn>
</YColumn>
</Table>
<Table ID="Table6" XFormat="none" YFormat="text" TableType="Result" EVFormat="AsteriskAfterNumber">
<Title>Ordinary one-way ANOVA of Tmax:Multiple comparisons</Title>
<RowTitlesColumn Width="216">
<Subcolumn>
<d>Number of families</d>
<d>Number of comparisons per family</d>
<d>Alpha</d>
<d/>
<d>Bonferroni's multiple comparisons test</d>
<d/>
<d>  water  vs. berry</d>
<d>  water  vs. peach</d>
<d>  water  vs. lime</d>
<d>  water  vs. pineapple</d>
<d/>
<d/>
<d>Test details</d>
<d/>
<d>  water  vs. berry</d>
<d>  water  vs. peach</d>
<d>  water  vs. lime</d>
<d>  water  vs. pineapple</d>
</Subcolumn>
</RowTitlesColumn>
<YColumn Width="81" Decimals="15" Subcolumns="1">
<Title/>
<Subcolumn>
<d>1</d>
<d>4</d>
<d>0.05</d>
<d/>
<d>Mean Diff.</d>
<d/>
<d>-1.980</d>
<d>-1.020</d>
<d>0.5100</d>
<d>-1.010</d>
<d/>
<d/>
<d>Mean 1</d>
<d/>
<d>1.020</d>
<d>1.020</d>
<d>1.020</d>
<d>1.020</d>
</Subcolumn>
</YColumn>
<YColumn Width="123" Decimals="15" Subcolumns="1">
<Title/>
<Subcolumn>
<d/>
<d/>
<d/>
<d/>
<d>95% CI of diff.</d>
<d/>
<d>-2.851 to -1.109</d>
<d>-1.891 to -0.1493</d>
<d>-0.3607 to 1.381</d>
<d>-1.881 to -0.1393</d>
<d/>
<d/>
<d>Mean 2</d>
<d/>
<d>3.000</d>
<d>2.040</d>
<d>0.5100</d>
<d>2.030</d>
</Subcolumn>
</YColumn>
<YColumn Width="88" Decimals="15" Subcolumns="1">
<Title/>
<Subcolumn>
<d/>
<d/>
<d/>
<d/>
<d>Significant?</d>
<d/>
<d>Yes</d>
<d>Yes</d>
<d>No</d>
<d>Yes</d>
<d/>
<d/>
<d>Mean Diff.</d>
<d/>
<d>-1.980</d>
<d>-1.020</d>
<d>0.5100</d>
<d>-1.010</d>
</Subcolumn>
</YColumn>
<YColumn Width="81" Decimals="15" Subcolumns="1">
<Title/>
<Subcolumn>
<d/>
<d/>
<d/>
<d/>
<d>Summary</d>
<d/>
<d>****</d>
<d>*</d>
<d>ns</d>
<d>*</d>
<d/>
<d/>
<d>SE of diff.</d>
<d/>
<d>0.3173</d>
<d>0.3173</d>
<d>0.3173</d>
<d>0.3173</d>
</Subcolumn>
</YColumn>
<YColumn Width="81" Decimals="15" Subcolumns="1">
<Title/>
<Subcolumn>
<d/>
<d/>
<d/>
<d/>
<d/>
<d/>
<d/>
<d/>
<d/>
<d/>
<d/>
<d/>
<d>n1</d>
<d/>
<d>5</d>
<d>5</d>
<d>5</d>
<d>5</d>
</Subcolumn>
</YColumn>
<YColumn Width="81" Decimals="15" Subcolumns="1">
<Title/>
<Subcolumn>
<d/>
<d/>
<d/>
<d/>
<d/>
<d/>
<d/>
<d/>
<d/>
<d/>
<d/>
<d/>
<d>n2</d>
<d/>
<d>5</d>
<d>5</d>
<d>5</d>
<d>5</d>
</Subcolumn>
</YColumn>
<YColumn Width="81" Decimals="15" Subcolumns="1">
<Title/>
<Subcolumn>
<d/>
<d/>
<d/>
<d/>
<d/>
<d/>
<d/>
<d/>
<d/>
<d/>
<d/>
<d/>
<d>t</d>
<d/>
<d>6.241</d>
<d>3.215</d>
<d>1.607</d>
<d>3.183</d>
</Subcolumn>
</YColumn>
<YColumn Width="81" Decimals="15" Subcolumns="1">
<Title/>
<Subcolumn>
<d/>
<d/>
<d/>
<d/>
<d/>
<d/>
<d/>
<d/>
<d/>
<d/>
<d/>
<d/>
<d>DF</d>
<d/>
<d>20</d>
<d>20</d>
<d>20</d>
<d>20</d>
</Subcolumn>
</YColumn>
</Table>

<Table ID="Table8" XFormat="none" YFormat="text" TableType="Result" EVFormat="AsteriskAfterNumber">
<Title>Ordinary one-way ANOVA of T 1/2:ANOVA</Title>
<RowTitlesColumn Width="361">
<Subcolumn>
<d>Table Analyzed</d>
<d/>
<d>ANOVA summary</d>
<d>  F</d>
<d>  P value</d>
<d>  P value summary</d>
<d>  Are differences among means statistically significant? (P &lt; 0.05)</d>
<d>  R square</d>
<d/>
<d>Brown-Forsythe test</d>
<d>  F (DFn, DFd)</d>
<d>  P value</d>
<d>  P value summary</d>
<d>  Significantly different standard deviations? (P &lt; 0.05)</d>
<d/>
<d>Bartlett's test</d>
<d>  Bartlett's statistic (corrected)</d>
<d>  P value</d>
<d>  P value summary</d>
<d>  Significantly different standard deviations? (P &lt; 0.05)</d>
<d/>
<d>ANOVA table</d>
<d>  Treatment (between columns)</d>
<d>  Residual (within columns)</d>
<d>  Total</d>
<d/>
<d>Data summary</d>
<d>  Number of treatments (columns)</d>
<d>  Number of values (total)</d>
</Subcolumn>
</RowTitlesColumn>
<YColumn Width="81" Decimals="15" Subcolumns="1">
<Title/>
<Subcolumn>
<d>T 1/2</d>
<d/>
<d/>
<d>284.9</d>
<d>&lt; 0.0001</d>
<d>****</d>
<d>Yes</d>
<d>0.9828</d>
<d/>
<d/>
<d/>
<d/>
<d/>
<d/>
<d/>
<d/>
<d>4.265</d>
<d>0.3713</d>
<d>ns</d>
<d>No</d>
<d/>
<d>SS</d>
<d>9530</d>
<d>167.3</d>
<d>9698</d>
<d/>
<d/>
<d>5</d>
<d>25</d>
</Subcolumn>
</YColumn>
<YColumn Width="81" Decimals="15" Subcolumns="1">
<Title/>
<Subcolumn>
<d/>
<d/>
<d/>
<d/>
<d/>
<d/>
<d/>
<d/>
<d/>
<d/>
<d/>
<d/>
<d/>
<d/>
<d/>
<d/>
<d/>
<d/>
<d/>
<d/>
<d/>
<d>DF</d>
<d>4</d>
<d>20</d>
<d>24</d>
</Subcolumn>
</YColumn>
<YColumn Width="81" Decimals="15" Subcolumns="1">
<Title/>
<Subcolumn>
<d/>
<d/>
<d/>
<d/>
<d/>
<d/>
<d/>
<d/>
<d/>
<d/>
<d/>
<d/>
<d/>
<d/>
<d/>
<d/>
<d/>
<d/>
<d/>
<d/>
<d/>
<d>MS</d>
<d>2383</d>
<d>8.363</d>
</Subcolumn>
</YColumn>
<YColumn Width="123" Decimals="15" Subcolumns="1">
<Title/>
<Subcolumn>
<d/>
<d/>
<d/>
<d/>
<d/>
<d/>
<d/>
<d/>
<d/>
<d/>
<d/>
<d/>
<d/>
<d/>
<d/>
<d/>
<d/>
<d/>
<d/>
<d/>
<d/>
<d>F (DFn, DFd)</d>
<d>F (4, 20) = 284.9</d>
</Subcolumn>
</YColumn>
<YColumn Width="81" Decimals="15" Subcolumns="1">
<Title/>
<Subcolumn>
<d/>
<d/>
<d/>
<d/>
<d/>
<d/>
<d/>
<d/>
<d/>
<d/>
<d/>
<d/>
<d/>
<d/>
<d/>
<d/>
<d/>
<d/>
<d/>
<d/>
<d/>
<d>P value</d>
<d>P &lt; 0.0001</d>
</Subcolumn>
</YColumn>
</Table>
<Table ID="Table9" XFormat="none" YFormat="text" TableType="Result" EVFormat="AsteriskAfterNumber">
<Title>Ordinary one-way ANOVA of T 1/2:Multiple comparisons</Title>
<RowTitlesColumn Width="216">
<Subcolumn>
<d>Number of families</d>
<d>Number of comparisons per family</d>
<d>Alpha</d>
<d/>
<d>Bonferroni's multiple comparisons test</d>
<d/>
<d>  water  vs. berry</d>
<d>  water  vs. peach</d>
<d>  water  vs. lime</d>
<d>  water  vs. pineapple</d>
<d/>
<d/>
<d>Test details</d>
<d/>
<d>  water  vs. berry</d>
<d>  water  vs. peach</d>
<d>  water  vs. lime</d>
<d>  water  vs. pineapple</d>
</Subcolumn>
</RowTitlesColumn>
<YColumn Width="81" Decimals="15" Subcolumns="1">
<Title/>
<Subcolumn>
<d>1</d>
<d>4</d>
<d>0.05</d>
<d/>
<d>Mean Diff.</d>
<d/>
<d>17.30</d>
<d>-14.52</d>
<d>-22.90</d>
<d>-39.90</d>
<d/>
<d/>
<d>Mean 1</d>
<d/>
<d>35.06</d>
<d>35.06</d>
<d>35.06</d>
<d>35.06</d>
</Subcolumn>
</YColumn>
<YColumn Width="116" Decimals="15" Subcolumns="1">
<Title/>
<Subcolumn>
<d/>
<d/>
<d/>
<d/>
<d>95% CI of diff.</d>
<d/>
<d>12.28 to 22.32</d>
<d>-19.54 to -9.501</d>
<d>-27.92 to -17.88</d>
<d>-44.92 to -34.88</d>
<d/>
<d/>
<d>Mean 2</d>
<d/>
<d>17.76</d>
<d>49.58</d>
<d>57.96</d>
<d>74.96</d>
</Subcolumn>
</YColumn>
<YColumn Width="88" Decimals="15" Subcolumns="1">
<Title/>
<Subcolumn>
<d/>
<d/>
<d/>
<d/>
<d>Significant?</d>
<d/>
<d>Yes</d>
<d>Yes</d>
<d>Yes</d>
<d>Yes</d>
<d/>
<d/>
<d>Mean Diff.</d>
<d/>
<d>17.30</d>
<d>-14.52</d>
<d>-22.90</d>
<d>-39.90</d>
</Subcolumn>
</YColumn>
<YColumn Width="81" Decimals="15" Subcolumns="1">
<Title/>
<Subcolumn>
<d/>
<d/>
<d/>
<d/>
<d>Summary</d>
<d/>
<d>****</d>
<d>****</d>
<d>****</d>
<d>****</d>
<d/>
<d/>
<d>SE of diff.</d>
<d/>
<d>1.829</d>
<d>1.829</d>
<d>1.829</d>
<d>1.829</d>
</Subcolumn>
</YColumn>
<YColumn Width="81" Decimals="15" Subcolumns="1">
<Title/>
<Subcolumn>
<d/>
<d/>
<d/>
<d/>
<d/>
<d/>
<d/>
<d/>
<d/>
<d/>
<d/>
<d/>
<d>n1</d>
<d/>
<d>5</d>
<d>5</d>
<d>5</d>
<d>5</d>
</Subcolumn>
</YColumn>
<YColumn Width="81" Decimals="15" Subcolumns="1">
<Title/>
<Subcolumn>
<d/>
<d/>
<d/>
<d/>
<d/>
<d/>
<d/>
<d/>
<d/>
<d/>
<d/>
<d/>
<d>n2</d>
<d/>
<d>5</d>
<d>5</d>
<d>5</d>
<d>5</d>
</Subcolumn>
</YColumn>
<YColumn Width="81" Decimals="15" Subcolumns="1">
<Title/>
<Subcolumn>
<d/>
<d/>
<d/>
<d/>
<d/>
<d/>
<d/>
<d/>
<d/>
<d/>
<d/>
<d/>
<d>t</d>
<d/>
<d>9.459</d>
<d>7.939</d>
<d>12.52</d>
<d>21.82</d>
</Subcolumn>
</YColumn>
<YColumn Width="81" Decimals="15" Subcolumns="1">
<Title/>
<Subcolumn>
<d/>
<d/>
<d/>
<d/>
<d/>
<d/>
<d/>
<d/>
<d/>
<d/>
<d/>
<d/>
<d>DF</d>
<d/>
<d>20</d>
<d>20</d>
<d>20</d>
<d>20</d>
</Subcolumn>
</YColumn>
</Table>

<Table ID="Table11" XFormat="none" YFormat="text" TableType="Result" EVFormat="AsteriskAfterNumber">
<Title>Ordinary one-way ANOVA of AUC 0-48:ANOVA</Title>
<RowTitlesColumn Width="361">
<Subcolumn>
<d>Table Analyzed</d>
<d/>
<d>ANOVA summary</d>
<d>  F</d>
<d>  P value</d>
<d>  P value summary</d>
<d>  Are differences among means statistically significant? (P &lt; 0.05)</d>
<d>  R square</d>
<d/>
<d>Brown-Forsythe test</d>
<d>  F (DFn, DFd)</d>
<d>  P value</d>
<d>  P value summary</d>
<d>  Significantly different standard deviations? (P &lt; 0.05)</d>
<d/>
<d>Bartlett's test</d>
<d>  Bartlett's statistic (corrected)</d>
<d>  P value</d>
<d>  P value summary</d>
<d>  Significantly different standard deviations? (P &lt; 0.05)</d>
<d/>
<d>ANOVA table</d>
<d>  Treatment (between columns)</d>
<d>  Residual (within columns)</d>
<d>  Total</d>
<d/>
<d>Data summary</d>
<d>  Number of treatments (columns)</d>
<d>  Number of values (total)</d>
</Subcolumn>
</RowTitlesColumn>
<YColumn Width="81" Decimals="15" Subcolumns="1">
<Title/>
<Subcolumn>
<d>AUC 0-48</d>
<d/>
<d/>
<d>53.03</d>
<d>&lt; 0.0001</d>
<d>****</d>
<d>Yes</d>
<d>0.9138</d>
<d/>
<d/>
<d/>
<d/>
<d/>
<d/>
<d/>
<d/>
<d>3.325</d>
<d>0.5050</d>
<d>ns</d>
<d>No</d>
<d/>
<d>SS</d>
<d>3.004e+006</d>
<d>283204</d>
<d>3.287e+006</d>
<d/>
<d/>
<d>5</d>
<d>25</d>
</Subcolumn>
</YColumn>
<YColumn Width="81" Decimals="15" Subcolumns="1">
<Title/>
<Subcolumn>
<d/>
<d/>
<d/>
<d/>
<d/>
<d/>
<d/>
<d/>
<d/>
<d/>
<d/>
<d/>
<d/>
<d/>
<d/>
<d/>
<d/>
<d/>
<d/>
<d/>
<d/>
<d>DF</d>
<d>4</d>
<d>20</d>
<d>24</d>
</Subcolumn>
</YColumn>
<YColumn Width="81" Decimals="15" Subcolumns="1">
<Title/>
<Subcolumn>
<d/>
<d/>
<d/>
<d/>
<d/>
<d/>
<d/>
<d/>
<d/>
<d/>
<d/>
<d/>
<d/>
<d/>
<d/>
<d/>
<d/>
<d/>
<d/>
<d/>
<d/>
<d>MS</d>
<d>750976</d>
<d>14160</d>
</Subcolumn>
</YColumn>
<YColumn Width="123" Decimals="15" Subcolumns="1">
<Title/>
<Subcolumn>
<d/>
<d/>
<d/>
<d/>
<d/>
<d/>
<d/>
<d/>
<d/>
<d/>
<d/>
<d/>
<d/>
<d/>
<d/>
<d/>
<d/>
<d/>
<d/>
<d/>
<d/>
<d>F (DFn, DFd)</d>
<d>F (4, 20) = 53.03</d>
</Subcolumn>
</YColumn>
<YColumn Width="81" Decimals="15" Subcolumns="1">
<Title/>
<Subcolumn>
<d/>
<d/>
<d/>
<d/>
<d/>
<d/>
<d/>
<d/>
<d/>
<d/>
<d/>
<d/>
<d/>
<d/>
<d/>
<d/>
<d/>
<d/>
<d/>
<d/>
<d/>
<d>P value</d>
<d>P &lt; 0.0001</d>
</Subcolumn>
</YColumn>
</Table>
<Table ID="Table12" XFormat="none" YFormat="text" TableType="Result" EVFormat="AsteriskAfterNumber">
<Title>Ordinary one-way ANOVA of AUC 0-48:Multiple comparisons</Title>
<RowTitlesColumn Width="216">
<Subcolumn>
<d>Number of families</d>
<d>Number of comparisons per family</d>
<d>Alpha</d>
<d/>
<d>Bonferroni's multiple comparisons test</d>
<d/>
<d>  water  vs. berry</d>
<d>  water  vs. peach</d>
<d>  water  vs. lime</d>
<d>  water  vs. pineapple</d>
<d/>
<d/>
<d>Test details</d>
<d/>
<d>  water  vs. berry</d>
<d>  water  vs. peach</d>
<d>  water  vs. lime</d>
<d>  water  vs. pineapple</d>
</Subcolumn>
</RowTitlesColumn>
<YColumn Width="81" Decimals="15" Subcolumns="1">
<Title/>
<Subcolumn>
<d>1</d>
<d>4</d>
<d>0.05</d>
<d/>
<d>Mean Diff.</d>
<d/>
<d>-350.3</d>
<d>-0.04999</d>
<d>-921.7</d>
<d>-114.8</d>
<d/>
<d/>
<d>Mean 1</d>
<d/>
<d>826.9</d>
<d>826.9</d>
<d>826.9</d>
<d>826.9</d>
</Subcolumn>
</YColumn>
<YColumn Width="116" Decimals="15" Subcolumns="1">
<Title/>
<Subcolumn>
<d/>
<d/>
<d/>
<d/>
<d>95% CI of diff.</d>
<d/>
<d>-556.8 to -143.7</d>
<d>-206.6 to 206.5</d>
<d>-1128 to -715.2</d>
<d>-321.3 to 91.77</d>
<d/>
<d/>
<d>Mean 2</d>
<d/>
<d>1177</d>
<d>827.0</d>
<d>1749</d>
<d>941.7</d>
</Subcolumn>
</YColumn>
<YColumn Width="88" Decimals="15" Subcolumns="1">
<Title/>
<Subcolumn>
<d/>
<d/>
<d/>
<d/>
<d>Significant?</d>
<d/>
<d>Yes</d>
<d>No</d>
<d>Yes</d>
<d>No</d>
<d/>
<d/>
<d>Mean Diff.</d>
<d/>
<d>-350.3</d>
<d>-0.04999</d>
<d>-921.7</d>
<d>-114.8</d>
</Subcolumn>
</YColumn>
<YColumn Width="81" Decimals="15" Subcolumns="1">
<Title/>
<Subcolumn>
<d/>
<d/>
<d/>
<d/>
<d>Summary</d>
<d/>
<d>***</d>
<d>ns</d>
<d>****</d>
<d>ns</d>
<d/>
<d/>
<d>SE of diff.</d>
<d/>
<d>75.26</d>
<d>75.26</d>
<d>75.26</d>
<d>75.26</d>
</Subcolumn>
</YColumn>
<YColumn Width="81" Decimals="15" Subcolumns="1">
<Title/>
<Subcolumn>
<d/>
<d/>
<d/>
<d/>
<d/>
<d/>
<d/>
<d/>
<d/>
<d/>
<d/>
<d/>
<d>n1</d>
<d/>
<d>5</d>
<d>5</d>
<d>5</d>
<d>5</d>
</Subcolumn>
</YColumn>
<YColumn Width="81" Decimals="15" Subcolumns="1">
<Title/>
<Subcolumn>
<d/>
<d/>
<d/>
<d/>
<d/>
<d/>
<d/>
<d/>
<d/>
<d/>
<d/>
<d/>
<d>n2</d>
<d/>
<d>5</d>
<d>5</d>
<d>5</d>
<d>5</d>
</Subcolumn>
</YColumn>
<YColumn Width="81" Decimals="15" Subcolumns="1">
<Title/>
<Subcolumn>
<d/>
<d/>
<d/>
<d/>
<d/>
<d/>
<d/>
<d/>
<d/>
<d/>
<d/>
<d/>
<d>t</d>
<d/>
<d>4.654</d>
<d>0.0006642</d>
<d>12.25</d>
<d>1.525</d>
</Subcolumn>
</YColumn>
<YColumn Width="81" Decimals="15" Subcolumns="1">
<Title/>
<Subcolumn>
<d/>
<d/>
<d/>
<d/>
<d/>
<d/>
<d/>
<d/>
<d/>
<d/>
<d/>
<d/>
<d>DF</d>
<d/>
<d>20</d>
<d>20</d>
<d>20</d>
<d>20</d>
</Subcolumn>
</YColumn>
</Table>

<Table ID="Table14" XFormat="none" YFormat="text" TableType="Result" EVFormat="AsteriskAfterNumber">
<Title>Ordinary one-way ANOVA of AUC 0-INF:ANOVA</Title>
<RowTitlesColumn Width="361">
<Subcolumn>
<d>Table Analyzed</d>
<d/>
<d>ANOVA summary</d>
<d>  F</d>
<d>  P value</d>
<d>  P value summary</d>
<d>  Are differences among means statistically significant? (P &lt; 0.05)</d>
<d>  R square</d>
<d/>
<d>Brown-Forsythe test</d>
<d>  F (DFn, DFd)</d>
<d>  P value</d>
<d>  P value summary</d>
<d>  Significantly different standard deviations? (P &lt; 0.05)</d>
<d/>
<d>Bartlett's test</d>
<d>  Bartlett's statistic (corrected)</d>
<d>  P value</d>
<d>  P value summary</d>
<d>  Significantly different standard deviations? (P &lt; 0.05)</d>
<d/>
<d>ANOVA table</d>
<d>  Treatment (between columns)</d>
<d>  Residual (within columns)</d>
<d>  Total</d>
<d/>
<d>Data summary</d>
<d>  Number of treatments (columns)</d>
<d>  Number of values (total)</d>
</Subcolumn>
</RowTitlesColumn>
<YColumn Width="81" Decimals="15" Subcolumns="1">
<Title/>
<Subcolumn>
<d>AUC 0-INF</d>
<d/>
<d/>
<d>93.18</d>
<d>&lt; 0.0001</d>
<d>****</d>
<d>Yes</d>
<d>0.9491</d>
<d/>
<d/>
<d/>
<d/>
<d/>
<d/>
<d/>
<d/>
<d>13.99</d>
<d>0.0073</d>
<d>**</d>
<d>Yes</d>
<d/>
<d>SS</d>
<d>2.496e+007</d>
<d>1.339e+006</d>
<d>2.630e+007</d>
<d/>
<d/>
<d>5</d>
<d>25</d>
</Subcolumn>
</YColumn>
<YColumn Width="81" Decimals="15" Subcolumns="1">
<Title/>
<Subcolumn>
<d/>
<d/>
<d/>
<d/>
<d/>
<d/>
<d/>
<d/>
<d/>
<d/>
<d/>
<d/>
<d/>
<d/>
<d/>
<d/>
<d/>
<d/>
<d/>
<d/>
<d/>
<d>DF</d>
<d>4</d>
<d>20</d>
<d>24</d>
</Subcolumn>
</YColumn>
<YColumn Width="81" Decimals="15" Subcolumns="1">
<Title/>
<Subcolumn>
<d/>
<d/>
<d/>
<d/>
<d/>
<d/>
<d/>
<d/>
<d/>
<d/>
<d/>
<d/>
<d/>
<d/>
<d/>
<d/>
<d/>
<d/>
<d/>
<d/>
<d/>
<d>MS</d>
<d>6.240e+006</d>
<d>66972</d>
</Subcolumn>
</YColumn>
<YColumn Width="123" Decimals="15" Subcolumns="1">
<Title/>
<Subcolumn>
<d/>
<d/>
<d/>
<d/>
<d/>
<d/>
<d/>
<d/>
<d/>
<d/>
<d/>
<d/>
<d/>
<d/>
<d/>
<d/>
<d/>
<d/>
<d/>
<d/>
<d/>
<d>F (DFn, DFd)</d>
<d>F (4, 20) = 93.18</d>
</Subcolumn>
</YColumn>
<YColumn Width="81" Decimals="15" Subcolumns="1">
<Title/>
<Subcolumn>
<d/>
<d/>
<d/>
<d/>
<d/>
<d/>
<d/>
<d/>
<d/>
<d/>
<d/>
<d/>
<d/>
<d/>
<d/>
<d/>
<d/>
<d/>
<d/>
<d/>
<d/>
<d>P value</d>
<d>P &lt; 0.0001</d>
</Subcolumn>
</YColumn>
</Table>
<Table ID="Table15" XFormat="none" YFormat="text" TableType="Result" EVFormat="AsteriskAfterNumber">
<Title>Ordinary one-way ANOVA of AUC 0-INF:Multiple comparisons</Title>
<RowTitlesColumn Width="216">
<Subcolumn>
<d>Number of families</d>
<d>Number of comparisons per family</d>
<d>Alpha</d>
<d/>
<d>Bonferroni's multiple comparisons test</d>
<d/>
<d>  water  vs. berry</d>
<d>  water  vs. peach</d>
<d>  water  vs. lime</d>
<d>  water  vs. pineapple</d>
<d/>
<d/>
<d>Test details</d>
<d/>
<d>  water  vs. berry</d>
<d>  water  vs. peach</d>
<d>  water  vs. lime</d>
<d>  water  vs. pineapple</d>
</Subcolumn>
</RowTitlesColumn>
<YColumn Width="81" Decimals="15" Subcolumns="1">
<Title/>
<Subcolumn>
<d>1</d>
<d>4</d>
<d>0.05</d>
<d/>
<d>Mean Diff.</d>
<d/>
<d>-65.64</d>
<d>-215.6</d>
<d>-2633</d>
<d>-1135</d>
<d/>
<d/>
<d>Mean 1</d>
<d/>
<d>1319</d>
<d>1319</d>
<d>1319</d>
<d>1319</d>
</Subcolumn>
</YColumn>
<YColumn Width="109" Decimals="15" Subcolumns="1">
<Title/>
<Subcolumn>
<d/>
<d/>
<d/>
<d/>
<d>95% CI of diff.</d>
<d/>
<d>-514.8 to 383.5</d>
<d>-664.7 to 233.6</d>
<d>-3082 to -2184</d>
<d>-1584 to -685.7</d>
<d/>
<d/>
<d>Mean 2</d>
<d/>
<d>1385</d>
<d>1535</d>
<d>3952</d>
<d>2454</d>
</Subcolumn>
</YColumn>
<YColumn Width="88" Decimals="15" Subcolumns="1">
<Title/>
<Subcolumn>
<d/>
<d/>
<d/>
<d/>
<d>Significant?</d>
<d/>
<d>No</d>
<d>No</d>
<d>Yes</d>
<d>Yes</d>
<d/>
<d/>
<d>Mean Diff.</d>
<d/>
<d>-65.64</d>
<d>-215.6</d>
<d>-2633</d>
<d>-1135</d>
</Subcolumn>
</YColumn>
<YColumn Width="81" Decimals="15" Subcolumns="1">
<Title/>
<Subcolumn>
<d/>
<d/>
<d/>
<d/>
<d>Summary</d>
<d/>
<d>ns</d>
<d>ns</d>
<d>****</d>
<d>****</d>
<d/>
<d/>
<d>SE of diff.</d>
<d/>
<d>163.7</d>
<d>163.7</d>
<d>163.7</d>
<d>163.7</d>
</Subcolumn>
</YColumn>
<YColumn Width="81" Decimals="15" Subcolumns="1">
<Title/>
<Subcolumn>
<d/>
<d/>
<d/>
<d/>
<d/>
<d/>
<d/>
<d/>
<d/>
<d/>
<d/>
<d/>
<d>n1</d>
<d/>
<d>5</d>
<d>5</d>
<d>5</d>
<d>5</d>
</Subcolumn>
</YColumn>
<YColumn Width="81" Decimals="15" Subcolumns="1">
<Title/>
<Subcolumn>
<d/>
<d/>
<d/>
<d/>
<d/>
<d/>
<d/>
<d/>
<d/>
<d/>
<d/>
<d/>
<d>n2</d>
<d/>
<d>5</d>
<d>5</d>
<d>5</d>
<d>5</d>
</Subcolumn>
</YColumn>
<YColumn Width="81" Decimals="15" Subcolumns="1">
<Title/>
<Subcolumn>
<d/>
<d/>
<d/>
<d/>
<d/>
<d/>
<d/>
<d/>
<d/>
<d/>
<d/>
<d/>
<d>t</d>
<d/>
<d>0.4010</d>
<d>1.317</d>
<d>16.09</d>
<d>6.934</d>
</Subcolumn>
</YColumn>
<YColumn Width="81" Decimals="15" Subcolumns="1">
<Title/>
<Subcolumn>
<d/>
<d/>
<d/>
<d/>
<d/>
<d/>
<d/>
<d/>
<d/>
<d/>
<d/>
<d/>
<d>DF</d>
<d/>
<d>20</d>
<d>20</d>
<d>20</d>
<d>20</d>
</Subcolumn>
</YColumn>
</Table>

<Table ID="Table17" XFormat="none" YFormat="text" TableType="Result" EVFormat="AsteriskAfterNumber">
<Title>Ordinary one-way ANOVA of CL/F:ANOVA</Title>
<RowTitlesColumn Width="361">
<Subcolumn>
<d>Table Analyzed</d>
<d/>
<d>ANOVA summary</d>
<d>  F</d>
<d>  P value</d>
<d>  P value summary</d>
<d>  Are differences among means statistically significant? (P &lt; 0.05)</d>
<d>  R square</d>
<d/>
<d>Brown-Forsythe test</d>
<d>  F (DFn, DFd)</d>
<d>  P value</d>
<d>  P value summary</d>
<d>  Significantly different standard deviations? (P &lt; 0.05)</d>
<d/>
<d>Bartlett's test</d>
<d>  Bartlett's statistic (corrected)</d>
<d>  P value</d>
<d>  P value summary</d>
<d>  Significantly different standard deviations? (P &lt; 0.05)</d>
<d/>
<d>ANOVA table</d>
<d>  Treatment (between columns)</d>
<d>  Residual (within columns)</d>
<d>  Total</d>
<d/>
<d>Data summary</d>
<d>  Number of treatments (columns)</d>
<d>  Number of values (total)</d>
</Subcolumn>
</RowTitlesColumn>
<YColumn Width="81" Decimals="15" Subcolumns="1">
<Title/>
<Subcolumn>
<d>CL/F</d>
<d/>
<d/>
<d>12.47</d>
<d>&lt; 0.0001</d>
<d>****</d>
<d>Yes</d>
<d>0.7137</d>
<d/>
<d/>
<d/>
<d/>
<d/>
<d/>
<d/>
<d/>
<d>3.036</d>
<d>0.5517</d>
<d>ns</d>
<d>No</d>
<d/>
<d>SS</d>
<d>361.7</d>
<d>145.1</d>
<d>506.8</d>
<d/>
<d/>
<d>5</d>
<d>25</d>
</Subcolumn>
</YColumn>
<YColumn Width="81" Decimals="15" Subcolumns="1">
<Title/>
<Subcolumn>
<d/>
<d/>
<d/>
<d/>
<d/>
<d/>
<d/>
<d/>
<d/>
<d/>
<d/>
<d/>
<d/>
<d/>
<d/>
<d/>
<d/>
<d/>
<d/>
<d/>
<d/>
<d>DF</d>
<d>4</d>
<d>20</d>
<d>24</d>
</Subcolumn>
</YColumn>
<YColumn Width="81" Decimals="15" Subcolumns="1">
<Title/>
<Subcolumn>
<d/>
<d/>
<d/>
<d/>
<d/>
<d/>
<d/>
<d/>
<d/>
<d/>
<d/>
<d/>
<d/>
<d/>
<d/>
<d/>
<d/>
<d/>
<d/>
<d/>
<d/>
<d>MS</d>
<d>90.43</d>
<d>7.254</d>
</Subcolumn>
</YColumn>
<YColumn Width="123" Decimals="15" Subcolumns="1">
<Title/>
<Subcolumn>
<d/>
<d/>
<d/>
<d/>
<d/>
<d/>
<d/>
<d/>
<d/>
<d/>
<d/>
<d/>
<d/>
<d/>
<d/>
<d/>
<d/>
<d/>
<d/>
<d/>
<d/>
<d>F (DFn, DFd)</d>
<d>F (4, 20) = 12.47</d>
</Subcolumn>
</YColumn>
<YColumn Width="81" Decimals="15" Subcolumns="1">
<Title/>
<Subcolumn>
<d/>
<d/>
<d/>
<d/>
<d/>
<d/>
<d/>
<d/>
<d/>
<d/>
<d/>
<d/>
<d/>
<d/>
<d/>
<d/>
<d/>
<d/>
<d/>
<d/>
<d/>
<d>P value</d>
<d>P &lt; 0.0001</d>
</Subcolumn>
</YColumn>
</Table>
<Table ID="Table18" XFormat="none" YFormat="text" TableType="Result" EVFormat="AsteriskAfterNumber">
<Title>Ordinary one-way ANOVA of CL/F:Multiple comparisons</Title>
<RowTitlesColumn Width="216">
<Subcolumn>
<d>Number of families</d>
<d>Number of comparisons per family</d>
<d>Alpha</d>
<d/>
<d>Bonferroni's multiple comparisons test</d>
<d/>
<d>  water  vs. berry</d>
<d>  water  vs. peach</d>
<d>  water  vs. lime</d>
<d>  water  vs. pineapple</d>
<d/>
<d/>
<d>Test details</d>
<d/>
<d>  water  vs. berry</d>
<d>  water  vs. peach</d>
<d>  water  vs. lime</d>
<d>  water  vs. pineapple</d>
</Subcolumn>
</RowTitlesColumn>
<YColumn Width="81" Decimals="15" Subcolumns="1">
<Title/>
<Subcolumn>
<d>1</d>
<d>4</d>
<d>0.05</d>
<d/>
<d>Mean Diff.</d>
<d/>
<d>0.7100</d>
<d>2.040</d>
<d>9.900</d>
<d>6.640</d>
<d/>
<d/>
<d>Mean 1</d>
<d/>
<d>15.19</d>
<d>15.19</d>
<d>15.19</d>
<d>15.19</d>
</Subcolumn>
</YColumn>
<YColumn Width="109" Decimals="15" Subcolumns="1">
<Title/>
<Subcolumn>
<d/>
<d/>
<d/>
<d/>
<d>95% CI of diff.</d>
<d/>
<d>-3.965 to 5.385</d>
<d>-2.635 to 6.715</d>
<d>5.225 to 14.57</d>
<d>1.965 to 11.31</d>
<d/>
<d/>
<d>Mean 2</d>
<d/>
<d>14.48</d>
<d>13.15</d>
<d>5.290</d>
<d>8.550</d>
</Subcolumn>
</YColumn>
<YColumn Width="88" Decimals="15" Subcolumns="1">
<Title/>
<Subcolumn>
<d/>
<d/>
<d/>
<d/>
<d>Significant?</d>
<d/>
<d>No</d>
<d>No</d>
<d>Yes</d>
<d>Yes</d>
<d/>
<d/>
<d>Mean Diff.</d>
<d/>
<d>0.7100</d>
<d>2.040</d>
<d>9.900</d>
<d>6.640</d>
</Subcolumn>
</YColumn>
<YColumn Width="81" Decimals="15" Subcolumns="1">
<Title/>
<Subcolumn>
<d/>
<d/>
<d/>
<d/>
<d>Summary</d>
<d/>
<d>ns</d>
<d>ns</d>
<d>****</d>
<d>**</d>
<d/>
<d/>
<d>SE of diff.</d>
<d/>
<d>1.703</d>
<d>1.703</d>
<d>1.703</d>
<d>1.703</d>
</Subcolumn>
</YColumn>
<YColumn Width="81" Decimals="15" Subcolumns="1">
<Title/>
<Subcolumn>
<d/>
<d/>
<d/>
<d/>
<d/>
<d/>
<d/>
<d/>
<d/>
<d/>
<d/>
<d/>
<d>n1</d>
<d/>
<d>5</d>
<d>5</d>
<d>5</d>
<d>5</d>
</Subcolumn>
</YColumn>
<YColumn Width="81" Decimals="15" Subcolumns="1">
<Title/>
<Subcolumn>
<d/>
<d/>
<d/>
<d/>
<d/>
<d/>
<d/>
<d/>
<d/>
<d/>
<d/>
<d/>
<d>n2</d>
<d/>
<d>5</d>
<d>5</d>
<d>5</d>
<d>5</d>
</Subcolumn>
</YColumn>
<YColumn Width="81" Decimals="15" Subcolumns="1">
<Title/>
<Subcolumn>
<d/>
<d/>
<d/>
<d/>
<d/>
<d/>
<d/>
<d/>
<d/>
<d/>
<d/>
<d/>
<d>t</d>
<d/>
<d>0.4168</d>
<d>1.198</d>
<d>5.812</d>
<d>3.898</d>
</Subcolumn>
</YColumn>
<YColumn Width="81" Decimals="15" Subcolumns="1">
<Title/>
<Subcolumn>
<d/>
<d/>
<d/>
<d/>
<d/>
<d/>
<d/>
<d/>
<d/>
<d/>
<d/>
<d/>
<d>DF</d>
<d/>
<d>20</d>
<d>20</d>
<d>20</d>
<d>20</d>
</Subcolumn>
</YColumn>
</Table>

<TableSequence>

</TableSequence>
</GraphPadPrismFile>
	<xsl:template match="ps:Info">
		<a><xsl:attribute name="name"><xsl:value-of select="@ID"/></xsl:attribute></a>
		<table border="0">
			<tr><td><xsl:apply-templates select="ps:Title"/> </td><td width="20"></td><td><b>Notes</b></td></tr>
			<tr><td valign="top">
					<table BORDER="1" CELLSPACING="0">
						<tr><th>Constant</th><th>Name</th></tr>
						<xsl:for-each select="ps:Constant">
							<tr>
								<td><xsl:apply-templates select="ps:Name"/> </td>
								<td><xsl:apply-templates select="ps:Value"/> </td>
							</tr>
						</xsl:for-each>
					</table>
				</td>
				<td width="20">
				</td>
				<td valign="top">
					<xsl:apply-templates select="ps:Notes"/>
				</td></tr>
		</table>
	</xsl:template>
	<xsl:template match="ps:GraphPadPrismFile">
		<HTML>
			<BODY>
				<xsl:variable name="Chars" select="'ABCDEFGHIJKLMNOPQRSTUVWXYZ'"/>
				<font color="#999999">
					<p align="center">This file can be opened by <a href="http://www.graphpad.com">GraphPad</a> Prism (version 
	<xsl:value-of select="@PrismXMLVersion"/> or later). </p></font><hr/>
         This file contains <xsl:value-of select="count(ps:Table|ps:HugeTable)"/> data tables and 
	<xsl:value-of select="count(ps:Info)+count(ps:Table|ps:HugeTable/ps:Info)"/> info tables:

	<dir>
					<xsl:for-each select="ps:Info">
						<li>
							<a>
								<xsl:attribute name="href">#<xsl:value-of select="@ID"/></xsl:attribute>
								<xsl:apply-templates select="ps:Title"/>
							</a>
						</li>
					</xsl:for-each>
					<xsl:for-each select="ps:Table|ps:HugeTable">
						<li>
							<a>
								<xsl:attribute name="href">#<xsl:value-of select="@ID"/></xsl:attribute>
								<xsl:apply-templates select="ps:Title"/>
							</a>
							<dir>
								<xsl:for-each select="ps:Info">
									<li>
										<a>
											<xsl:attribute name="href">#<xsl:value-of select="@ID"/></xsl:attribute>
											<xsl:apply-templates select="ps:Title"/>
										</a>
									</li>
								</xsl:for-each>
							</dir>
						</li>
					</xsl:for-each>
				</dir>
				<hr/>
				<xsl:apply-templates select="ps:Info"/>
				<br/>
				<hr/>
				<br/>
				<xsl:for-each select="ps:Table|ps:HugeTable">
					<xsl:apply-templates select="ps:Title"/>
					<a><xsl:attribute name="name"><xsl:value-of select="@ID"/></xsl:attribute></a>
					<xsl:variable name="width" select="100 div count (*/ps:Subcolumn)"/>
					<xsl:variable name="xFormat" select="./@XFormat"/>
					<xsl:variable name="yFormat" select="./@YFormat"/>
					<xsl:variable name="nRepl" select="./@replicates"/>
					<xsl:variable name="isXSubcol" select="boolean($xFormat='error' or count(ps:XColumn/ps:Subcolumn/ps:Title)&gt;0)"/>
					<xsl:variable name="isYSubcol" select="boolean(($yFormat='replicates'and ./@Replicates&gt;1) or 
						 ($yFormat!='text'and $yFormat!='replicates') or 
						count(ps:YColumn/ps:Subcolumn/ps:Title)&gt;0)"/>
					<TABLE BORDER="1" CELLSPACING="0">
						<TR>
							<xsl:for-each select="ps:RowTitlesColumn">
								<TD align="center">
									<xsl:attribute name="rowspan">
										<xsl:if test="$isXSubcol or $isYSubcol">2</xsl:if>
									</xsl:attribute><BR/>
								</TD>
							</xsl:for-each>
							<xsl:for-each select="ps:XColumn">
								<TD align="center">
									<xsl:attribute name="rowspan">
										<xsl:if test="$isYSubcol and not($isXSubcol)">2</xsl:if>
									</xsl:attribute>
									<xsl:attribute name="colspan"><xsl:value-of select="./@Subcolumns"/></xsl:attribute>
					 
					<xsl:apply-templates select="ps:Title"/>
									<xsl:if test="count(ps:Title)=0 or ps:Title=''">X-Title</xsl:if>				
					 
				</TD>
							</xsl:for-each>
							<xsl:for-each select="ps:YColumn">
								<xsl:variable name="DefColName2" select="(position()-1) mod 26"/>
								<xsl:variable name="DefColName1" select="(position()-1-$DefColName2) div 26"/>
								<TD align="center">
									<xsl:attribute name="colspan"><xsl:value-of select="./@Subcolumns"/></xsl:attribute>
									<xsl:attribute name="rowspan">
										<xsl:if test="$isXSubcol and not($isYSubcol)">2</xsl:if>
									</xsl:attribute>
					 
					<xsl:apply-templates select="ps:Title"/>
									<xsl:if test="count(ps:Title)=0 or ps:Title=''">
										<xsl:value-of select="'Data Set-'"/>
										<xsl:if test="$DefColName1 &gt; 0">
											<xsl:value-of select="substring($Chars,$DefColName1,1)"/>
										</xsl:if>
										<xsl:value-of select="substring($Chars,$DefColName2+1,1)"/>
									</xsl:if>
					 				
	   			</TD>
							</xsl:for-each>
						</TR>
						<xsl:if test="$isXSubcol or $isYSubcol">
							<TR>
								<xsl:if test="$isXSubcol">
									<xsl:for-each select="ps:XColumn">
										<xsl:for-each select="ps:Subcolumn">
											<TD align="center"> 
					 
					<xsl:apply-templates select="ps:Title"/>
												<xsl:if test="count(ps:Title)=0 or ps:Title=''">
													<xsl:choose>
														<xsl:when test="position()=1"><B>X</B></xsl:when>
														<xsl:when test="position()=2"><B>Err.Bar</B></xsl:when>
													</xsl:choose>
												</xsl:if>				
					 
				</TD>
										</xsl:for-each>
									</xsl:for-each>
								</xsl:if>
								<xsl:if test="$isYSubcol">
									<xsl:for-each select="ps:YColumn">
										<xsl:variable name="DefColName2" select="(position()-1) mod 26"/>
										<xsl:variable name="DefColName1" select="(position()-1-$DefColName2) div 26"/>
										<xsl:for-each select="ps:Subcolumn">
											<TD align="center">
					 
					<xsl:apply-templates select="ps:Title"/>
												<xsl:if test="count(ps:Title)=0 or ps:Title=''">
													<xsl:if test="$yFormat='replicates' or $yFormat='text'">
														<B>
															<xsl:if test="$DefColName1 &gt; 0">
																<xsl:value-of select="substring($Chars,$DefColName1,1)"/>
															</xsl:if>
															<xsl:value-of select="substring($Chars,$DefColName2+1,1)"/>:Y<xsl:value-of select="position()"/>
														</B>
													</xsl:if>
													<xsl:if test="$yFormat!='replicates' and $yFormat!='text'">
														<xsl:if test="not($yFormat='replicates' or $yFormat='text')">
															<xsl:if test="position()=1"><B>Mean</B></xsl:if>
															<xsl:if test="position()!=1">
																<xsl:choose>
																	<xsl:when test="$yFormat='SD'">
																		<B>SD</B>
																	</xsl:when>
																	<xsl:when test="$yFormat='SE'">
																		<B>SEM</B>
																	</xsl:when>
																	<xsl:when test="$yFormat='CV'">
																		<B>%CV</B>
																	</xsl:when>
																	<xsl:when test="$yFormat='SDN'">
																		<xsl:if test="position()=2"><B>SD</B></xsl:if>
																		<xsl:if test="position()=3"><B>N</B></xsl:if>
																	</xsl:when>
																	<xsl:when test="$yFormat='SEN'">
																		<xsl:if test="position()=2"><B>SEM</B></xsl:if>
																		<xsl:if test="position()=3"><B>N</B></xsl:if>
																	</xsl:when>
																	<xsl:when test="$yFormat='CVN'">
																		<xsl:if test="position()=2"><B>%CV</B></xsl:if>
																		<xsl:if test="position()=3"><B>N</B></xsl:if>
																	</xsl:when>
																	<xsl:when test="$yFormat='low-high'">
																		<xsl:if test="position()=2"><B>+Error</B></xsl:if>
																		<xsl:if test="position()=3"><B>-Error</B></xsl:if>
																	</xsl:when>
																	<xsl:when test="$yFormat='upper-lower-limits'">
																		<xsl:if test="position()=2"><B>UpperLimit</B></xsl:if>
																		<xsl:if test="position()=3"><B>LowerLimit</B></xsl:if>
																	</xsl:when>
																</xsl:choose>
															</xsl:if>
														</xsl:if>
													</xsl:if>
												</xsl:if>
					 				
	   			</TD>
										</xsl:for-each>
									</xsl:for-each>
								</xsl:if>
							</TR>
						</xsl:if>
						<TR>
							<xsl:for-each select="ps:RowTitlesColumn/ps:Subcolumn">
								<td valign="top" nowrap="1">
									<xsl:attribute name="width"><xsl:value-of select="$width"/>%</xsl:attribute>
									<xsl:apply-templates select="ps:d"/>
									<xsl:if test="count(ps:d)=0"><br/></xsl:if>
								</td>
							</xsl:for-each>
							<xsl:for-each select="ps:XColumn/ps:Subcolumn">
								<td valign="top" nowrap="1">
									<xsl:attribute name="width"><xsl:value-of select="$width"/>%</xsl:attribute>
									<xsl:apply-templates select="ps:d"/>
									<xsl:if test="count(ps:d)=0"><br/></xsl:if>
								</td>
							</xsl:for-each>
							<xsl:for-each select="ps:YColumn/ps:Subcolumn">
								<td valign="top" nowrap="1">
									<xsl:attribute name="width"><xsl:value-of select="$width"/>%</xsl:attribute>
									<xsl:apply-templates select="ps:d"/>
									<xsl:if test="count(ps:d)=0"><br/></xsl:if>
								</td>
							</xsl:for-each>
						</TR>
					</TABLE>
					<br/>
					<xsl:apply-templates select="ps:Info"/>
					<br/>
					<hr/>
					<br/>
				</xsl:for-each>
			</BODY>
		</HTML>
	</xsl:template>
	<!--<xsl:template match="ps:d">
	<xsl:choose>
		<xsl:when test="@Excluded and string-length(text())" >
		    <font color="#0000ee">
	      		<xsl:apply-templates select="node()"/>*		
		    </font>
		</xsl:when>
	    <xsl:otherwise>
			<xsl:apply-templates select="node()"/>
		</xsl:otherwise>
	</xsl:choose>
	<xsl:if test="position()!=last()"><br/></xsl:if>
</xsl:template>-->
	<xsl:template match="ps:d">
		<xsl:choose>
			<xsl:when test="@Excluded and string-length(text())">
				<xsl:choose>
					<xsl:when test="../../../@EVFormat='AsteriskAfterNumber'">
						<font color="#0000ee">
							<xsl:apply-templates select="node()"/>*
						</font>
					</xsl:when>
					<xsl:when test="../../../@EVFormat='Blank'">
					</xsl:when>
					<xsl:otherwise>
						<xsl:apply-templates select="node()"/>
					</xsl:otherwise>
				</xsl:choose>
			</xsl:when>
			<xsl:otherwise>
				<xsl:apply-templates select="node()"/>
			</xsl:otherwise>
		</xsl:choose>
		<xsl:if test="position()!=last()"><br/></xsl:if>
	</xsl:template>
	<xsl:template match="ps:Title">
		<b><xsl:apply-templates select="node()"/></b>
	</xsl:template>
	<xsl:template match="node()">
		<xsl:copy>
			<xsl:apply-templates select="node()"/>
		</xsl:copy>
	</xsl:template>
	<xsl:template match="ps:Font">
		<font>
			<xsl:if test="@Size">
				<xsl:attribute name="STYLE">font-size:<xsl:value-of select="@Size"/>pt</xsl:attribute>
			</xsl:if>
			<xsl:copy-of select="@*"/>
			<xsl:apply-templates select="node()"/>
		</font>
	</xsl:template>
	<xsl:template match="/">
		<HTML>
			<BODY>
				<xsl:apply-templates select="//ps:GraphPadPrismFile"/>
			</BODY>
		</HTML>
	</xsl:template>
</xsl:stylesheet>
