# Supplementary material for: Flavoured water consumption alters pharmacokinetic parameters and increases exposure of erlotinib and gefitinib in a preclinical study using Wistar rats
Source: PeerJ. 2020 Sep 22;8:e9881. doi: 10.7717/peerj.9881 (PMC7518156; doi:10.7717/peerj.9881)
Supplement: Supplemental Information 9 [file peerj-08-9881-s009.xml]

<?xml version="1.0" encoding="UTF-8"?>
<?xml-stylesheet type="text/xsl" href="#"?>
<xsl:stylesheet xmlns:xsl="http://www.w3.org/1999/XSL/Transform" xmlns:dt="urn:schemas-microsoft-com:datatypes" xmlns:ps="http://graphpad.com/prism/Prism.htm" version="1.0">
	<!--
	XML style sheet template for formatting data and info tables from GraphPad Prism 6.0.
	Copyright 1992-2012 GraphPad Software, Inc.
-->
	<xsl:output method="html" version="4.0" omit-xml-declaration="yes"/>
	<GraphPadPrismFile xmlns="http://graphpad.com/prism/Prism.htm" PrismXMLVersion="5.00">
<Created>
<OriginalVersion CreatedByProgram="GraphPad Prism" CreatedByVersion="6.0.1.298" RegisteredTo="      " Login="Sony Vaio" DateTime="2020-07-26T11:19:35+03:00"/>
</Created>
<InfoSequence>
</InfoSequence>
<Table ID="Table9" XFormat="none" YFormat="text" TableType="Result" EVFormat="AsteriskAfterNumber">
<Title>Ordinary one-way ANOVA of Day 3 group 1:ANOVA</Title>
<RowTitlesColumn Width="361">
<Subcolumn>
<d>Table Analyzed</d>
<d/>
<d>ANOVA summary</d>
<d>  F</d>
<d>  P value</d>
<d>  P value summary</d>
<d>  Are differences among means statistically significant? (P &lt; 0.05)</d>
<d>  R square</d>
<d/>
<d>Brown-Forsythe test</d>
<d>  F (DFn, DFd)</d>
<d>  P value</d>
<d>  P value summary</d>
<d>  Significantly different standard deviations? (P &lt; 0.05)</d>
<d/>
<d>Bartlett's test</d>
<d>  Bartlett's statistic (corrected)</d>
<d>  P value</d>
<d>  P value summary</d>
<d>  Significantly different standard deviations? (P &lt; 0.05)</d>
<d/>
<d>ANOVA table</d>
<d>  Treatment (between columns)</d>
<d>  Residual (within columns)</d>
<d>  Total</d>
<d/>
<d>Data summary</d>
<d>  Number of treatments (columns)</d>
<d>  Number of values (total)</d>
</Subcolumn>
</RowTitlesColumn>
<YColumn Width="95" Decimals="15" Subcolumns="1">
<Title/>
<Subcolumn>
<d>Day 3 group 1</d>
<d/>
<d/>
<d>3.361</d>
<d>0.0294</d>
<d>*</d>
<d>Yes</d>
<d>0.4020</d>
<d/>
<d/>
<d>1.692 (4, 20)</d>
<d>0.1912</d>
<d>ns</d>
<d>No</d>
<d/>
<d/>
<d>16.54</d>
<d>0.0024</d>
<d>**</d>
<d>Yes</d>
<d/>
<d>SS</d>
<d>181.1</d>
<d>269.4</d>
<d>450.5</d>
<d/>
<d/>
<d>5</d>
<d>25</d>
</Subcolumn>
</YColumn>
<YColumn Width="81" Decimals="15" Subcolumns="1">
<Title/>
<Subcolumn>
<d/>
<d/>
<d/>
<d/>
<d/>
<d/>
<d/>
<d/>
<d/>
<d/>
<d/>
<d/>
<d/>
<d/>
<d/>
<d/>
<d/>
<d/>
<d/>
<d/>
<d/>
<d>DF</d>
<d>4</d>
<d>20</d>
<d>24</d>
</Subcolumn>
</YColumn>
<YColumn Width="81" Decimals="15" Subcolumns="1">
<Title/>
<Subcolumn>
<d/>
<d/>
<d/>
<d/>
<d/>
<d/>
<d/>
<d/>
<d/>
<d/>
<d/>
<d/>
<d/>
<d/>
<d/>
<d/>
<d/>
<d/>
<d/>
<d/>
<d/>
<d>MS</d>
<d>45.27</d>
<d>13.47</d>
</Subcolumn>
</YColumn>
<YColumn Width="123" Decimals="15" Subcolumns="1">
<Title/>
<Subcolumn>
<d/>
<d/>
<d/>
<d/>
<d/>
<d/>
<d/>
<d/>
<d/>
<d/>
<d/>
<d/>
<d/>
<d/>
<d/>
<d/>
<d/>
<d/>
<d/>
<d/>
<d/>
<d>F (DFn, DFd)</d>
<d>F (4, 20) = 3.361</d>
</Subcolumn>
</YColumn>
<YColumn Width="81" Decimals="15" Subcolumns="1">
<Title/>
<Subcolumn>
<d/>
<d/>
<d/>
<d/>
<d/>
<d/>
<d/>
<d/>
<d/>
<d/>
<d/>
<d/>
<d/>
<d/>
<d/>
<d/>
<d/>
<d/>
<d/>
<d/>
<d/>
<d>P value</d>
<d>P = 0.0294</d>
</Subcolumn>
</YColumn>
</Table>
<Table ID="Table10" XFormat="none" YFormat="text" TableType="Result" EVFormat="AsteriskAfterNumber">
<Title>Ordinary one-way ANOVA of Day 3 group 1:Multiple comparisons</Title>
<RowTitlesColumn Width="194">
<Subcolumn>
<d>Number of families</d>
<d>Number of comparisons per family</d>
<d>Alpha</d>
<d/>
<d>Tukey's multiple comparisons test</d>
<d/>
<d>  water vs. berry</d>
<d>  water vs. peach</d>
<d>  water vs. lime</d>
<d>  water vs. pineapple</d>
<d>  berry vs. peach</d>
<d>  berry vs. lime</d>
<d>  berry vs. pineapple</d>
<d>  peach vs. lime</d>
<d>  peach vs. pineapple</d>
<d>  lime vs. pineapple</d>
<d/>
<d/>
<d>Test details</d>
<d/>
<d>  water vs. berry</d>
<d>  water vs. peach</d>
<d>  water vs. lime</d>
<d>  water vs. pineapple</d>
<d>  berry vs. peach</d>
<d>  berry vs. lime</d>
<d>  berry vs. pineapple</d>
<d>  peach vs. lime</d>
<d>  peach vs. pineapple</d>
<d>  lime vs. pineapple</d>
</Subcolumn>
</RowTitlesColumn>
<YColumn Width="81" Decimals="15" Subcolumns="1">
<Title/>
<Subcolumn>
<d>1</d>
<d>10</d>
<d>0.05</d>
<d/>
<d>Mean Diff.</d>
<d/>
<d>-3.002</d>
<d>-5.230</d>
<d>-7.763</d>
<d>-1.894</d>
<d>-2.228</d>
<d>-4.761</d>
<d>1.107</d>
<d>-2.533</d>
<d>3.336</d>
<d>5.869</d>
<d/>
<d/>
<d>Mean 1</d>
<d/>
<d>0.6646</d>
<d>0.6646</d>
<d>0.6646</d>
<d>0.6646</d>
<d>3.666</d>
<d>3.666</d>
<d>3.666</d>
<d>5.895</d>
<d>5.895</d>
<d>8.428</d>
</Subcolumn>
</YColumn>
<YColumn Width="123" Decimals="15" Subcolumns="1">
<Title/>
<Subcolumn>
<d/>
<d/>
<d/>
<d/>
<d>95% CI of diff.</d>
<d/>
<d>-9.947 to 3.944</d>
<d>-12.18 to 1.715</d>
<d>-14.71 to -0.8177</d>
<d>-8.840 to 5.051</d>
<d>-9.174 to 4.717</d>
<d>-11.71 to 2.184</d>
<d>-5.838 to 8.053</d>
<d>-9.479 to 4.412</d>
<d>-3.610 to 10.28</d>
<d>-1.077 to 12.81</d>
<d/>
<d/>
<d>Mean 2</d>
<d/>
<d>3.666</d>
<d>5.895</d>
<d>8.428</d>
<d>2.559</d>
<d>5.895</d>
<d>8.428</d>
<d>2.559</d>
<d>8.428</d>
<d>2.559</d>
<d>2.559</d>
</Subcolumn>
</YColumn>
<YColumn Width="88" Decimals="15" Subcolumns="1">
<Title/>
<Subcolumn>
<d/>
<d/>
<d/>
<d/>
<d>Significant?</d>
<d/>
<d>No</d>
<d>No</d>
<d>Yes</d>
<d>No</d>
<d>No</d>
<d>No</d>
<d>No</d>
<d>No</d>
<d>No</d>
<d>No</d>
<d/>
<d/>
<d>Mean Diff.</d>
<d/>
<d>-3.002</d>
<d>-5.230</d>
<d>-7.763</d>
<d>-1.894</d>
<d>-2.228</d>
<d>-4.761</d>
<d>1.107</d>
<d>-2.533</d>
<d>3.336</d>
<d>5.869</d>
</Subcolumn>
</YColumn>
<YColumn Width="81" Decimals="15" Subcolumns="1">
<Title/>
<Subcolumn>
<d/>
<d/>
<d/>
<d/>
<d>Summary</d>
<d/>
<d>ns</d>
<d>ns</d>
<d>*</d>
<d>ns</d>
<d>ns</d>
<d>ns</d>
<d>ns</d>
<d>ns</d>
<d>ns</d>
<d>ns</d>
<d/>
<d/>
<d>SE of diff.</d>
<d/>
<d>2.321</d>
<d>2.321</d>
<d>2.321</d>
<d>2.321</d>
<d>2.321</d>
<d>2.321</d>
<d>2.321</d>
<d>2.321</d>
<d>2.321</d>
<d>2.321</d>
</Subcolumn>
</YColumn>
<YColumn Width="81" Decimals="15" Subcolumns="1">
<Title/>
<Subcolumn>
<d/>
<d/>
<d/>
<d/>
<d/>
<d/>
<d/>
<d/>
<d/>
<d/>
<d/>
<d/>
<d/>
<d/>
<d/>
<d/>
<d/>
<d/>
<d>n1</d>
<d/>
<d>5</d>
<d>5</d>
<d>5</d>
<d>5</d>
<d>5</d>
<d>5</d>
<d>5</d>
<d>5</d>
<d>5</d>
<d>5</d>
</Subcolumn>
</YColumn>
<YColumn Width="81" Decimals="15" Subcolumns="1">
<Title/>
<Subcolumn>
<d/>
<d/>
<d/>
<d/>
<d/>
<d/>
<d/>
<d/>
<d/>
<d/>
<d/>
<d/>
<d/>
<d/>
<d/>
<d/>
<d/>
<d/>
<d>n2</d>
<d/>
<d>5</d>
<d>5</d>
<d>5</d>
<d>5</d>
<d>5</d>
<d>5</d>
<d>5</d>
<d>5</d>
<d>5</d>
<d>5</d>
</Subcolumn>
</YColumn>
<YColumn Width="81" Decimals="15" Subcolumns="1">
<Title/>
<Subcolumn>
<d/>
<d/>
<d/>
<d/>
<d/>
<d/>
<d/>
<d/>
<d/>
<d/>
<d/>
<d/>
<d/>
<d/>
<d/>
<d/>
<d/>
<d/>
<d>q</d>
<d/>
<d>1.829</d>
<d>3.187</d>
<d>4.730</d>
<d>1.154</d>
<d>1.358</d>
<d>2.901</d>
<d>0.6748</d>
<d>1.543</d>
<d>2.032</d>
<d>3.576</d>
</Subcolumn>
</YColumn>
<YColumn Width="81" Decimals="15" Subcolumns="1">
<Title/>
<Subcolumn>
<d/>
<d/>
<d/>
<d/>
<d/>
<d/>
<d/>
<d/>
<d/>
<d/>
<d/>
<d/>
<d/>
<d/>
<d/>
<d/>
<d/>
<d/>
<d>DF</d>
<d/>
<d>20</d>
<d>20</d>
<d>20</d>
<d>20</d>
<d>20</d>
<d>20</d>
<d>20</d>
<d>20</d>
<d>20</d>
<d>20</d>
</Subcolumn>
</YColumn>
</Table>

<Table ID="Table12" XFormat="none" YFormat="text" TableType="Result" EVFormat="AsteriskAfterNumber">
<Title>Ordinary one-way ANOVA of Day 5 group 1:ANOVA</Title>
<RowTitlesColumn Width="361">
<Subcolumn>
<d>Table Analyzed</d>
<d/>
<d>ANOVA summary</d>
<d>  F</d>
<d>  P value</d>
<d>  P value summary</d>
<d>  Are differences among means statistically significant? (P &lt; 0.05)</d>
<d>  R square</d>
<d/>
<d>Brown-Forsythe test</d>
<d>  F (DFn, DFd)</d>
<d>  P value</d>
<d>  P value summary</d>
<d>  Significantly different standard deviations? (P &lt; 0.05)</d>
<d/>
<d>Bartlett's test</d>
<d>  Bartlett's statistic (corrected)</d>
<d>  P value</d>
<d>  P value summary</d>
<d>  Significantly different standard deviations? (P &lt; 0.05)</d>
<d/>
<d>ANOVA table</d>
<d>  Treatment (between columns)</d>
<d>  Residual (within columns)</d>
<d>  Total</d>
<d/>
<d>Data summary</d>
<d>  Number of treatments (columns)</d>
<d>  Number of values (total)</d>
</Subcolumn>
</RowTitlesColumn>
<YColumn Width="102" Decimals="15" Subcolumns="1">
<Title/>
<Subcolumn>
<d>Day 5 group 1</d>
<d/>
<d/>
<d>2.077</d>
<d>0.1219</d>
<d>ns</d>
<d>No</d>
<d>0.2935</d>
<d/>
<d/>
<d>0.6640 (4, 20)</d>
<d>0.6243</d>
<d>ns</d>
<d>No</d>
<d/>
<d/>
<d>20.89</d>
<d>0.0003</d>
<d>***</d>
<d>Yes</d>
<d/>
<d>SS</d>
<d>792.8</d>
<d>1908</d>
<d>2701</d>
<d/>
<d/>
<d>5</d>
<d>25</d>
</Subcolumn>
</YColumn>
<YColumn Width="81" Decimals="15" Subcolumns="1">
<Title/>
<Subcolumn>
<d/>
<d/>
<d/>
<d/>
<d/>
<d/>
<d/>
<d/>
<d/>
<d/>
<d/>
<d/>
<d/>
<d/>
<d/>
<d/>
<d/>
<d/>
<d/>
<d/>
<d/>
<d>DF</d>
<d>4</d>
<d>20</d>
<d>24</d>
</Subcolumn>
</YColumn>
<YColumn Width="81" Decimals="15" Subcolumns="1">
<Title/>
<Subcolumn>
<d/>
<d/>
<d/>
<d/>
<d/>
<d/>
<d/>
<d/>
<d/>
<d/>
<d/>
<d/>
<d/>
<d/>
<d/>
<d/>
<d/>
<d/>
<d/>
<d/>
<d/>
<d>MS</d>
<d>198.2</d>
<d>95.42</d>
</Subcolumn>
</YColumn>
<YColumn Width="123" Decimals="15" Subcolumns="1">
<Title/>
<Subcolumn>
<d/>
<d/>
<d/>
<d/>
<d/>
<d/>
<d/>
<d/>
<d/>
<d/>
<d/>
<d/>
<d/>
<d/>
<d/>
<d/>
<d/>
<d/>
<d/>
<d/>
<d/>
<d>F (DFn, DFd)</d>
<d>F (4, 20) = 2.077</d>
</Subcolumn>
</YColumn>
<YColumn Width="81" Decimals="15" Subcolumns="1">
<Title/>
<Subcolumn>
<d/>
<d/>
<d/>
<d/>
<d/>
<d/>
<d/>
<d/>
<d/>
<d/>
<d/>
<d/>
<d/>
<d/>
<d/>
<d/>
<d/>
<d/>
<d/>
<d/>
<d/>
<d>P value</d>
<d>P = 0.1219</d>
</Subcolumn>
</YColumn>
</Table>
<Table ID="Table13" XFormat="none" YFormat="text" TableType="Result" EVFormat="AsteriskAfterNumber">
<Title>Ordinary one-way ANOVA of Day 5 group 1:Multiple comparisons</Title>
<RowTitlesColumn Width="216">
<Subcolumn>
<d>Number of families</d>
<d>Number of comparisons per family</d>
<d>Alpha</d>
<d/>
<d>Bonferroni's multiple comparisons test</d>
<d/>
<d>  water vs. berry</d>
<d>  water vs. peach</d>
<d>  water vs. lime</d>
<d>  water vs. pineapple</d>
<d>  berry vs. peach</d>
<d>  berry vs. lime</d>
<d>  berry vs. pineapple</d>
<d>  peach vs. lime</d>
<d>  peach vs. pineapple</d>
<d>  lime vs. pineapple</d>
<d/>
<d/>
<d>Test details</d>
<d/>
<d>  water vs. berry</d>
<d>  water vs. peach</d>
<d>  water vs. lime</d>
<d>  water vs. pineapple</d>
<d>  berry vs. peach</d>
<d>  berry vs. lime</d>
<d>  berry vs. pineapple</d>
<d>  peach vs. lime</d>
<d>  peach vs. pineapple</d>
<d>  lime vs. pineapple</d>
</Subcolumn>
</RowTitlesColumn>
<YColumn Width="81" Decimals="15" Subcolumns="1">
<Title/>
<Subcolumn>
<d>1</d>
<d>10</d>
<d>0.05</d>
<d/>
<d>Mean Diff.</d>
<d/>
<d>-9.374</d>
<d>-16.72</d>
<d>-13.45</d>
<d>-8.666</d>
<d>-7.345</d>
<d>-4.076</d>
<d>0.7079</d>
<d>3.268</d>
<d>8.052</d>
<d>4.784</d>
<d/>
<d/>
<d>Mean 1</d>
<d/>
<d>1.101</d>
<d>1.101</d>
<d>1.101</d>
<d>1.101</d>
<d>10.47</d>
<d>10.47</d>
<d>10.47</d>
<d>17.82</d>
<d>17.82</d>
<d>14.55</d>
</Subcolumn>
</YColumn>
<YColumn Width="109" Decimals="15" Subcolumns="1">
<Title/>
<Subcolumn>
<d/>
<d/>
<d/>
<d/>
<d>95% CI of diff.</d>
<d/>
<d>-28.85 to 10.11</d>
<d>-36.20 to 2.763</d>
<d>-32.93 to 6.032</d>
<d>-28.15 to 10.82</d>
<d>-26.83 to 12.14</d>
<d>-23.56 to 15.41</d>
<d>-18.77 to 20.19</d>
<d>-16.21 to 22.75</d>
<d>-11.43 to 27.53</d>
<d>-14.70 to 24.27</d>
<d/>
<d/>
<d>Mean 2</d>
<d/>
<d>10.47</d>
<d>17.82</d>
<d>14.55</d>
<d>9.767</d>
<d>17.82</d>
<d>14.55</d>
<d>9.767</d>
<d>14.55</d>
<d>9.767</d>
<d>9.767</d>
</Subcolumn>
</YColumn>
<YColumn Width="88" Decimals="15" Subcolumns="1">
<Title/>
<Subcolumn>
<d/>
<d/>
<d/>
<d/>
<d>Significant?</d>
<d/>
<d>No</d>
<d>No</d>
<d>No</d>
<d>No</d>
<d>No</d>
<d>No</d>
<d>No</d>
<d>No</d>
<d>No</d>
<d>No</d>
<d/>
<d/>
<d>Mean Diff.</d>
<d/>
<d>-9.374</d>
<d>-16.72</d>
<d>-13.45</d>
<d>-8.666</d>
<d>-7.345</d>
<d>-4.076</d>
<d>0.7079</d>
<d>3.268</d>
<d>8.052</d>
<d>4.784</d>
</Subcolumn>
</YColumn>
<YColumn Width="81" Decimals="15" Subcolumns="1">
<Title/>
<Subcolumn>
<d/>
<d/>
<d/>
<d/>
<d>Summary</d>
<d/>
<d>ns</d>
<d>ns</d>
<d>ns</d>
<d>ns</d>
<d>ns</d>
<d>ns</d>
<d>ns</d>
<d>ns</d>
<d>ns</d>
<d>ns</d>
<d/>
<d/>
<d>SE of diff.</d>
<d/>
<d>6.178</d>
<d>6.178</d>
<d>6.178</d>
<d>6.178</d>
<d>6.178</d>
<d>6.178</d>
<d>6.178</d>
<d>6.178</d>
<d>6.178</d>
<d>6.178</d>
</Subcolumn>
</YColumn>
<YColumn Width="81" Decimals="15" Subcolumns="1">
<Title/>
<Subcolumn>
<d/>
<d/>
<d/>
<d/>
<d/>
<d/>
<d/>
<d/>
<d/>
<d/>
<d/>
<d/>
<d/>
<d/>
<d/>
<d/>
<d/>
<d/>
<d>n1</d>
<d/>
<d>5</d>
<d>5</d>
<d>5</d>
<d>5</d>
<d>5</d>
<d>5</d>
<d>5</d>
<d>5</d>
<d>5</d>
<d>5</d>
</Subcolumn>
</YColumn>
<YColumn Width="81" Decimals="15" Subcolumns="1">
<Title/>
<Subcolumn>
<d/>
<d/>
<d/>
<d/>
<d/>
<d/>
<d/>
<d/>
<d/>
<d/>
<d/>
<d/>
<d/>
<d/>
<d/>
<d/>
<d/>
<d/>
<d>n2</d>
<d/>
<d>5</d>
<d>5</d>
<d>5</d>
<d>5</d>
<d>5</d>
<d>5</d>
<d>5</d>
<d>5</d>
<d>5</d>
<d>5</d>
</Subcolumn>
</YColumn>
<YColumn Width="81" Decimals="15" Subcolumns="1">
<Title/>
<Subcolumn>
<d/>
<d/>
<d/>
<d/>
<d/>
<d/>
<d/>
<d/>
<d/>
<d/>
<d/>
<d/>
<d/>
<d/>
<d/>
<d/>
<d/>
<d/>
<d>t</d>
<d/>
<d>1.517</d>
<d>2.706</d>
<d>2.177</d>
<d>1.403</d>
<d>1.189</d>
<d>0.6598</d>
<d>0.1146</d>
<d>0.5291</d>
<d>1.303</d>
<d>0.7744</d>
</Subcolumn>
</YColumn>
<YColumn Width="81" Decimals="15" Subcolumns="1">
<Title/>
<Subcolumn>
<d/>
<d/>
<d/>
<d/>
<d/>
<d/>
<d/>
<d/>
<d/>
<d/>
<d/>
<d/>
<d/>
<d/>
<d/>
<d/>
<d/>
<d/>
<d>DF</d>
<d/>
<d>20</d>
<d>20</d>
<d>20</d>
<d>20</d>
<d>20</d>
<d>20</d>
<d>20</d>
<d>20</d>
<d>20</d>
<d>20</d>
</Subcolumn>
</YColumn>
</Table>

<Table ID="Table15" XFormat="none" YFormat="text" TableType="Result" EVFormat="AsteriskAfterNumber">
<Title>Ordinary one-way ANOVA of Day 8 group 1:ANOVA</Title>
<RowTitlesColumn Width="361">
<Subcolumn>
<d>Table Analyzed</d>
<d/>
<d>ANOVA summary</d>
<d>  F</d>
<d>  P value</d>
<d>  P value summary</d>
<d>  Are differences among means statistically significant? (P &lt; 0.05)</d>
<d>  R square</d>
<d/>
<d>Brown-Forsythe test</d>
<d>  F (DFn, DFd)</d>
<d>  P value</d>
<d>  P value summary</d>
<d>  Significantly different standard deviations? (P &lt; 0.05)</d>
<d/>
<d>Bartlett's test</d>
<d>  Bartlett's statistic (corrected)</d>
<d>  P value</d>
<d>  P value summary</d>
<d>  Significantly different standard deviations? (P &lt; 0.05)</d>
<d/>
<d>ANOVA table</d>
<d>  Treatment (between columns)</d>
<d>  Residual (within columns)</d>
<d>  Total</d>
<d/>
<d>Data summary</d>
<d>  Number of treatments (columns)</d>
<d>  Number of values (total)</d>
</Subcolumn>
</RowTitlesColumn>
<YColumn Width="95" Decimals="15" Subcolumns="1">
<Title/>
<Subcolumn>
<d>Day 8 group 1</d>
<d/>
<d/>
<d>4.116</d>
<d>0.0136</d>
<d>*</d>
<d>Yes</d>
<d>0.4515</d>
<d/>
<d/>
<d>1.646 (4, 20)</d>
<d>0.2018</d>
<d>ns</d>
<d>No</d>
<d/>
<d/>
<d>16.40</d>
<d>0.0025</d>
<d>**</d>
<d>Yes</d>
<d/>
<d>SS</d>
<d>4150</d>
<d>5042</d>
<d>9192</d>
<d/>
<d/>
<d>5</d>
<d>25</d>
</Subcolumn>
</YColumn>
<YColumn Width="81" Decimals="15" Subcolumns="1">
<Title/>
<Subcolumn>
<d/>
<d/>
<d/>
<d/>
<d/>
<d/>
<d/>
<d/>
<d/>
<d/>
<d/>
<d/>
<d/>
<d/>
<d/>
<d/>
<d/>
<d/>
<d/>
<d/>
<d/>
<d>DF</d>
<d>4</d>
<d>20</d>
<d>24</d>
</Subcolumn>
</YColumn>
<YColumn Width="81" Decimals="15" Subcolumns="1">
<Title/>
<Subcolumn>
<d/>
<d/>
<d/>
<d/>
<d/>
<d/>
<d/>
<d/>
<d/>
<d/>
<d/>
<d/>
<d/>
<d/>
<d/>
<d/>
<d/>
<d/>
<d/>
<d/>
<d/>
<d>MS</d>
<d>1038</d>
<d>252.1</d>
</Subcolumn>
</YColumn>
<YColumn Width="123" Decimals="15" Subcolumns="1">
<Title/>
<Subcolumn>
<d/>
<d/>
<d/>
<d/>
<d/>
<d/>
<d/>
<d/>
<d/>
<d/>
<d/>
<d/>
<d/>
<d/>
<d/>
<d/>
<d/>
<d/>
<d/>
<d/>
<d/>
<d>F (DFn, DFd)</d>
<d>F (4, 20) = 4.116</d>
</Subcolumn>
</YColumn>
<YColumn Width="81" Decimals="15" Subcolumns="1">
<Title/>
<Subcolumn>
<d/>
<d/>
<d/>
<d/>
<d/>
<d/>
<d/>
<d/>
<d/>
<d/>
<d/>
<d/>
<d/>
<d/>
<d/>
<d/>
<d/>
<d/>
<d/>
<d/>
<d/>
<d>P value</d>
<d>P = 0.0136</d>
</Subcolumn>
</YColumn>
</Table>
<Table ID="Table16" XFormat="none" YFormat="text" TableType="Result" EVFormat="AsteriskAfterNumber">
<Title>Ordinary one-way ANOVA of Day 8 group 1:Multiple comparisons</Title>
<RowTitlesColumn Width="216">
<Subcolumn>
<d>Number of families</d>
<d>Number of comparisons per family</d>
<d>Alpha</d>
<d/>
<d>Bonferroni's multiple comparisons test</d>
<d/>
<d>  water vs. berry</d>
<d>  water vs. peach</d>
<d>  water vs. lime</d>
<d>  water vs. pineapple</d>
<d>  berry vs. peach</d>
<d>  berry vs. lime</d>
<d>  berry vs. pineapple</d>
<d>  peach vs. lime</d>
<d>  peach vs. pineapple</d>
<d>  lime vs. pineapple</d>
<d/>
<d/>
<d>Test details</d>
<d/>
<d>  water vs. berry</d>
<d>  water vs. peach</d>
<d>  water vs. lime</d>
<d>  water vs. pineapple</d>
<d>  berry vs. peach</d>
<d>  berry vs. lime</d>
<d>  berry vs. pineapple</d>
<d>  peach vs. lime</d>
<d>  peach vs. pineapple</d>
<d>  lime vs. pineapple</d>
</Subcolumn>
</RowTitlesColumn>
<YColumn Width="81" Decimals="15" Subcolumns="1">
<Title/>
<Subcolumn>
<d>1</d>
<d>10</d>
<d>0.05</d>
<d/>
<d>Mean Diff.</d>
<d/>
<d>-18.26</d>
<d>-34.20</d>
<d>-31.79</d>
<d>-31.73</d>
<d>-15.94</d>
<d>-13.53</d>
<d>-13.47</d>
<d>2.412</d>
<d>2.468</d>
<d>0.05619</d>
<d/>
<d/>
<d>Mean 1</d>
<d/>
<d>4.795</d>
<d>4.795</d>
<d>4.795</d>
<d>4.795</d>
<d>23.06</d>
<d>23.06</d>
<d>23.06</d>
<d>38.99</d>
<d>38.99</d>
<d>36.58</d>
</Subcolumn>
</YColumn>
<YColumn Width="130" Decimals="15" Subcolumns="1">
<Title/>
<Subcolumn>
<d/>
<d/>
<d/>
<d/>
<d>95% CI of diff.</d>
<d/>
<d>-49.93 to 13.40</d>
<d>-65.86 to -2.533</d>
<d>-63.45 to -0.1213</d>
<d>-63.39 to -0.06512</d>
<d>-47.60 to 15.73</d>
<d>-45.19 to 18.14</d>
<d>-45.13 to 18.20</d>
<d>-29.25 to 34.08</d>
<d>-29.20 to 34.13</d>
<d>-31.61 to 31.72</d>
<d/>
<d/>
<d>Mean 2</d>
<d/>
<d>23.06</d>
<d>38.99</d>
<d>36.58</d>
<d>36.52</d>
<d>38.99</d>
<d>36.58</d>
<d>36.52</d>
<d>36.58</d>
<d>36.52</d>
<d>36.52</d>
</Subcolumn>
</YColumn>
<YColumn Width="88" Decimals="15" Subcolumns="1">
<Title/>
<Subcolumn>
<d/>
<d/>
<d/>
<d/>
<d>Significant?</d>
<d/>
<d>No</d>
<d>Yes</d>
<d>Yes</d>
<d>Yes</d>
<d>No</d>
<d>No</d>
<d>No</d>
<d>No</d>
<d>No</d>
<d>No</d>
<d/>
<d/>
<d>Mean Diff.</d>
<d/>
<d>-18.26</d>
<d>-34.20</d>
<d>-31.79</d>
<d>-31.73</d>
<d>-15.94</d>
<d>-13.53</d>
<d>-13.47</d>
<d>2.412</d>
<d>2.468</d>
<d>0.05619</d>
</Subcolumn>
</YColumn>
<YColumn Width="81" Decimals="15" Subcolumns="1">
<Title/>
<Subcolumn>
<d/>
<d/>
<d/>
<d/>
<d>Summary</d>
<d/>
<d>ns</d>
<d>*</d>
<d>*</d>
<d>*</d>
<d>ns</d>
<d>ns</d>
<d>ns</d>
<d>ns</d>
<d>ns</d>
<d>ns</d>
<d/>
<d/>
<d>SE of diff.</d>
<d/>
<d>10.04</d>
<d>10.04</d>
<d>10.04</d>
<d>10.04</d>
<d>10.04</d>
<d>10.04</d>
<d>10.04</d>
<d>10.04</d>
<d>10.04</d>
<d>10.04</d>
</Subcolumn>
</YColumn>
<YColumn Width="81" Decimals="15" Subcolumns="1">
<Title/>
<Subcolumn>
<d/>
<d/>
<d/>
<d/>
<d/>
<d/>
<d/>
<d/>
<d/>
<d/>
<d/>
<d/>
<d/>
<d/>
<d/>
<d/>
<d/>
<d/>
<d>n1</d>
<d/>
<d>5</d>
<d>5</d>
<d>5</d>
<d>5</d>
<d>5</d>
<d>5</d>
<d>5</d>
<d>5</d>
<d>5</d>
<d>5</d>
</Subcolumn>
</YColumn>
<YColumn Width="81" Decimals="15" Subcolumns="1">
<Title/>
<Subcolumn>
<d/>
<d/>
<d/>
<d/>
<d/>
<d/>
<d/>
<d/>
<d/>
<d/>
<d/>
<d/>
<d/>
<d/>
<d/>
<d/>
<d/>
<d/>
<d>n2</d>
<d/>
<d>5</d>
<d>5</d>
<d>5</d>
<d>5</d>
<d>5</d>
<d>5</d>
<d>5</d>
<d>5</d>
<d>5</d>
<d>5</d>
</Subcolumn>
</YColumn>
<YColumn Width="81" Decimals="15" Subcolumns="1">
<Title/>
<Subcolumn>
<d/>
<d/>
<d/>
<d/>
<d/>
<d/>
<d/>
<d/>
<d/>
<d/>
<d/>
<d/>
<d/>
<d/>
<d/>
<d/>
<d/>
<d/>
<d>t</d>
<d/>
<d>1.819</d>
<d>3.406</d>
<d>3.165</d>
<d>3.160</d>
<d>1.587</d>
<d>1.347</d>
<d>1.341</d>
<d>0.2402</d>
<d>0.2458</d>
<d>0.005596</d>
</Subcolumn>
</YColumn>
<YColumn Width="81" Decimals="15" Subcolumns="1">
<Title/>
<Subcolumn>
<d/>
<d/>
<d/>
<d/>
<d/>
<d/>
<d/>
<d/>
<d/>
<d/>
<d/>
<d/>
<d/>
<d/>
<d/>
<d/>
<d/>
<d/>
<d>DF</d>
<d/>
<d>20</d>
<d>20</d>
<d>20</d>
<d>20</d>
<d>20</d>
<d>20</d>
<d>20</d>
<d>20</d>
<d>20</d>
<d>20</d>
</Subcolumn>
</YColumn>
</Table>

<Table ID="Table18" XFormat="none" YFormat="text" TableType="Result" EVFormat="AsteriskAfterNumber">
<Title>Ordinary one-way ANOVA of  Day 10 group 1:ANOVA</Title>
<RowTitlesColumn Width="361">
<Subcolumn>
<d>Table Analyzed</d>
<d/>
<d>ANOVA summary</d>
<d>  F</d>
<d>  P value</d>
<d>  P value summary</d>
<d>  Are differences among means statistically significant? (P &lt; 0.05)</d>
<d>  R square</d>
<d/>
<d>Brown-Forsythe test</d>
<d>  F (DFn, DFd)</d>
<d>  P value</d>
<d>  P value summary</d>
<d>  Significantly different standard deviations? (P &lt; 0.05)</d>
<d/>
<d>Bartlett's test</d>
<d>  Bartlett's statistic (corrected)</d>
<d>  P value</d>
<d>  P value summary</d>
<d>  Significantly different standard deviations? (P &lt; 0.05)</d>
<d/>
<d>ANOVA table</d>
<d>  Treatment (between columns)</d>
<d>  Residual (within columns)</d>
<d>  Total</d>
<d/>
<d>Data summary</d>
<d>  Number of treatments (columns)</d>
<d>  Number of values (total)</d>
</Subcolumn>
</RowTitlesColumn>
<YColumn Width="109" Decimals="15" Subcolumns="1">
<Title/>
<Subcolumn>
<d> Day 10 group 1</d>
<d/>
<d/>
<d>4.144</d>
<d>0.0132</d>
<d>*</d>
<d>Yes</d>
<d>0.4532</d>
<d/>
<d/>
<d>1.379 (4, 20)</d>
<d>0.2769</d>
<d>ns</d>
<d>No</d>
<d/>
<d/>
<d>14.09</d>
<d>0.0070</d>
<d>**</d>
<d>Yes</d>
<d/>
<d>SS</d>
<d>4549</d>
<d>5489</d>
<d>10039</d>
<d/>
<d/>
<d>5</d>
<d>25</d>
</Subcolumn>
</YColumn>
<YColumn Width="81" Decimals="15" Subcolumns="1">
<Title/>
<Subcolumn>
<d/>
<d/>
<d/>
<d/>
<d/>
<d/>
<d/>
<d/>
<d/>
<d/>
<d/>
<d/>
<d/>
<d/>
<d/>
<d/>
<d/>
<d/>
<d/>
<d/>
<d/>
<d>DF</d>
<d>4</d>
<d>20</d>
<d>24</d>
</Subcolumn>
</YColumn>
<YColumn Width="81" Decimals="15" Subcolumns="1">
<Title/>
<Subcolumn>
<d/>
<d/>
<d/>
<d/>
<d/>
<d/>
<d/>
<d/>
<d/>
<d/>
<d/>
<d/>
<d/>
<d/>
<d/>
<d/>
<d/>
<d/>
<d/>
<d/>
<d/>
<d>MS</d>
<d>1137</d>
<d>274.5</d>
</Subcolumn>
</YColumn>
<YColumn Width="123" Decimals="15" Subcolumns="1">
<Title/>
<Subcolumn>
<d/>
<d/>
<d/>
<d/>
<d/>
<d/>
<d/>
<d/>
<d/>
<d/>
<d/>
<d/>
<d/>
<d/>
<d/>
<d/>
<d/>
<d/>
<d/>
<d/>
<d/>
<d>F (DFn, DFd)</d>
<d>F (4, 20) = 4.144</d>
</Subcolumn>
</YColumn>
<YColumn Width="81" Decimals="15" Subcolumns="1">
<Title/>
<Subcolumn>
<d/>
<d/>
<d/>
<d/>
<d/>
<d/>
<d/>
<d/>
<d/>
<d/>
<d/>
<d/>
<d/>
<d/>
<d/>
<d/>
<d/>
<d/>
<d/>
<d/>
<d/>
<d>P value</d>
<d>P = 0.0132</d>
</Subcolumn>
</YColumn>
</Table>
<Table ID="Table19" XFormat="none" YFormat="text" TableType="Result" EVFormat="AsteriskAfterNumber">
<Title>Ordinary one-way ANOVA of  Day 10 group 1:Multiple comparisons</Title>
<RowTitlesColumn Width="216">
<Subcolumn>
<d>Number of families</d>
<d>Number of comparisons per family</d>
<d>Alpha</d>
<d/>
<d>Bonferroni's multiple comparisons test</d>
<d/>
<d>  water vs. berry</d>
<d>  water vs. peach</d>
<d>  water vs. lime</d>
<d>  water vs. pineapple</d>
<d>  berry vs. peach</d>
<d>  berry vs. lime</d>
<d>  berry vs. pineapple</d>
<d>  peach vs. lime</d>
<d>  peach vs. pineapple</d>
<d>  lime vs. pineapple</d>
<d/>
<d/>
<d>Test details</d>
<d/>
<d>  water vs. berry</d>
<d>  water vs. peach</d>
<d>  water vs. lime</d>
<d>  water vs. pineapple</d>
<d>  berry vs. peach</d>
<d>  berry vs. lime</d>
<d>  berry vs. pineapple</d>
<d>  peach vs. lime</d>
<d>  peach vs. pineapple</d>
<d>  lime vs. pineapple</d>
</Subcolumn>
</RowTitlesColumn>
<YColumn Width="81" Decimals="15" Subcolumns="1">
<Title/>
<Subcolumn>
<d>1</d>
<d>10</d>
<d>0.05</d>
<d/>
<d>Mean Diff.</d>
<d/>
<d>-22.62</d>
<d>-37.71</d>
<d>-32.41</d>
<d>-32.93</d>
<d>-15.09</d>
<d>-9.786</d>
<d>-10.31</d>
<d>5.306</d>
<d>4.785</d>
<d>-0.5208</d>
<d/>
<d/>
<d>Mean 1</d>
<d/>
<d>5.843</d>
<d>5.843</d>
<d>5.843</d>
<d>5.843</d>
<d>28.46</d>
<d>28.46</d>
<d>28.46</d>
<d>43.55</d>
<d>43.55</d>
<d>38.25</d>
</Subcolumn>
</YColumn>
<YColumn Width="116" Decimals="15" Subcolumns="1">
<Title/>
<Subcolumn>
<d/>
<d/>
<d/>
<d/>
<d>95% CI of diff.</d>
<d/>
<d>-55.66 to 10.42</d>
<d>-70.75 to -4.670</d>
<d>-65.45 to 0.6360</d>
<d>-65.97 to 0.1152</d>
<d>-48.13 to 17.95</d>
<d>-42.83 to 23.26</d>
<d>-43.35 to 22.74</d>
<d>-27.74 to 38.35</d>
<d>-28.26 to 37.83</d>
<d>-33.56 to 32.52</d>
<d/>
<d/>
<d>Mean 2</d>
<d/>
<d>28.46</d>
<d>43.55</d>
<d>38.25</d>
<d>38.77</d>
<d>43.55</d>
<d>38.25</d>
<d>38.77</d>
<d>38.25</d>
<d>38.77</d>
<d>38.77</d>
</Subcolumn>
</YColumn>
<YColumn Width="88" Decimals="15" Subcolumns="1">
<Title/>
<Subcolumn>
<d/>
<d/>
<d/>
<d/>
<d>Significant?</d>
<d/>
<d>No</d>
<d>Yes</d>
<d>No</d>
<d>No</d>
<d>No</d>
<d>No</d>
<d>No</d>
<d>No</d>
<d>No</d>
<d>No</d>
<d/>
<d/>
<d>Mean Diff.</d>
<d/>
<d>-22.62</d>
<d>-37.71</d>
<d>-32.41</d>
<d>-32.93</d>
<d>-15.09</d>
<d>-9.786</d>
<d>-10.31</d>
<d>5.306</d>
<d>4.785</d>
<d>-0.5208</d>
</Subcolumn>
</YColumn>
<YColumn Width="81" Decimals="15" Subcolumns="1">
<Title/>
<Subcolumn>
<d/>
<d/>
<d/>
<d/>
<d>Summary</d>
<d/>
<d>ns</d>
<d>*</d>
<d>ns</d>
<d>ns</d>
<d>ns</d>
<d>ns</d>
<d>ns</d>
<d>ns</d>
<d>ns</d>
<d>ns</d>
<d/>
<d/>
<d>SE of diff.</d>
<d/>
<d>10.48</d>
<d>10.48</d>
<d>10.48</d>
<d>10.48</d>
<d>10.48</d>
<d>10.48</d>
<d>10.48</d>
<d>10.48</d>
<d>10.48</d>
<d>10.48</d>
</Subcolumn>
</YColumn>
<YColumn Width="81" Decimals="15" Subcolumns="1">
<Title/>
<Subcolumn>
<d/>
<d/>
<d/>
<d/>
<d/>
<d/>
<d/>
<d/>
<d/>
<d/>
<d/>
<d/>
<d/>
<d/>
<d/>
<d/>
<d/>
<d/>
<d>n1</d>
<d/>
<d>5</d>
<d>5</d>
<d>5</d>
<d>5</d>
<d>5</d>
<d>5</d>
<d>5</d>
<d>5</d>
<d>5</d>
<d>5</d>
</Subcolumn>
</YColumn>
<YColumn Width="81" Decimals="15" Subcolumns="1">
<Title/>
<Subcolumn>
<d/>
<d/>
<d/>
<d/>
<d/>
<d/>
<d/>
<d/>
<d/>
<d/>
<d/>
<d/>
<d/>
<d/>
<d/>
<d/>
<d/>
<d/>
<d>n2</d>
<d/>
<d>5</d>
<d>5</d>
<d>5</d>
<d>5</d>
<d>5</d>
<d>5</d>
<d>5</d>
<d>5</d>
<d>5</d>
<d>5</d>
</Subcolumn>
</YColumn>
<YColumn Width="81" Decimals="15" Subcolumns="1">
<Title/>
<Subcolumn>
<d/>
<d/>
<d/>
<d/>
<d/>
<d/>
<d/>
<d/>
<d/>
<d/>
<d/>
<d/>
<d/>
<d/>
<d/>
<d/>
<d/>
<d/>
<d>t</d>
<d/>
<d>2.159</d>
<d>3.599</d>
<d>3.093</d>
<d>3.142</d>
<d>1.440</d>
<d>0.9339</d>
<d>0.9836</d>
<d>0.5064</d>
<d>0.4567</d>
<d>0.04970</d>
</Subcolumn>
</YColumn>
<YColumn Width="81" Decimals="15" Subcolumns="1">
<Title/>
<Subcolumn>
<d/>
<d/>
<d/>
<d/>
<d/>
<d/>
<d/>
<d/>
<d/>
<d/>
<d/>
<d/>
<d/>
<d/>
<d/>
<d/>
<d/>
<d/>
<d>DF</d>
<d/>
<d>20</d>
<d>20</d>
<d>20</d>
<d>20</d>
<d>20</d>
<d>20</d>
<d>20</d>
<d>20</d>
<d>20</d>
<d>20</d>
</Subcolumn>
</YColumn>
</Table>

<Table ID="Table21" XFormat="none" YFormat="text" TableType="Result" EVFormat="AsteriskAfterNumber">
<Title>Ordinary one-way ANOVA of  Day 12 group 1:ANOVA</Title>
<RowTitlesColumn Width="361">
<Subcolumn>
<d>Table Analyzed</d>
<d/>
<d>ANOVA summary</d>
<d>  F</d>
<d>  P value</d>
<d>  P value summary</d>
<d>  Are differences among means statistically significant? (P &lt; 0.05)</d>
<d>  R square</d>
<d/>
<d>Brown-Forsythe test</d>
<d>  F (DFn, DFd)</d>
<d>  P value</d>
<d>  P value summary</d>
<d>  Significantly different standard deviations? (P &lt; 0.05)</d>
<d/>
<d>Bartlett's test</d>
<d>  Bartlett's statistic (corrected)</d>
<d>  P value</d>
<d>  P value summary</d>
<d>  Significantly different standard deviations? (P &lt; 0.05)</d>
<d/>
<d>ANOVA table</d>
<d>  Treatment (between columns)</d>
<d>  Residual (within columns)</d>
<d>  Total</d>
<d/>
<d>Data summary</d>
<d>  Number of treatments (columns)</d>
<d>  Number of values (total)</d>
</Subcolumn>
</RowTitlesColumn>
<YColumn Width="109" Decimals="15" Subcolumns="1">
<Title/>
<Subcolumn>
<d> Day 12 group 1</d>
<d/>
<d/>
<d>3.879</d>
<d>0.0172</d>
<d>*</d>
<d>Yes</d>
<d>0.4369</d>
<d/>
<d/>
<d>1.088 (4, 20)</d>
<d>0.3891</d>
<d>ns</d>
<d>No</d>
<d/>
<d/>
<d>12.62</d>
<d>0.0133</d>
<d>*</d>
<d>Yes</d>
<d/>
<d>SS</d>
<d>5188</d>
<d>6686</d>
<d>11874</d>
<d/>
<d/>
<d>5</d>
<d>25</d>
</Subcolumn>
</YColumn>
<YColumn Width="81" Decimals="15" Subcolumns="1">
<Title/>
<Subcolumn>
<d/>
<d/>
<d/>
<d/>
<d/>
<d/>
<d/>
<d/>
<d/>
<d/>
<d/>
<d/>
<d/>
<d/>
<d/>
<d/>
<d/>
<d/>
<d/>
<d/>
<d/>
<d>DF</d>
<d>4</d>
<d>20</d>
<d>24</d>
</Subcolumn>
</YColumn>
<YColumn Width="81" Decimals="15" Subcolumns="1">
<Title/>
<Subcolumn>
<d/>
<d/>
<d/>
<d/>
<d/>
<d/>
<d/>
<d/>
<d/>
<d/>
<d/>
<d/>
<d/>
<d/>
<d/>
<d/>
<d/>
<d/>
<d/>
<d/>
<d/>
<d>MS</d>
<d>1297</d>
<d>334.3</d>
</Subcolumn>
</YColumn>
<YColumn Width="123" Decimals="15" Subcolumns="1">
<Title/>
<Subcolumn>
<d/>
<d/>
<d/>
<d/>
<d/>
<d/>
<d/>
<d/>
<d/>
<d/>
<d/>
<d/>
<d/>
<d/>
<d/>
<d/>
<d/>
<d/>
<d/>
<d/>
<d/>
<d>F (DFn, DFd)</d>
<d>F (4, 20) = 3.879</d>
</Subcolumn>
</YColumn>
<YColumn Width="81" Decimals="15" Subcolumns="1">
<Title/>
<Subcolumn>
<d/>
<d/>
<d/>
<d/>
<d/>
<d/>
<d/>
<d/>
<d/>
<d/>
<d/>
<d/>
<d/>
<d/>
<d/>
<d/>
<d/>
<d/>
<d/>
<d/>
<d/>
<d>P value</d>
<d>P = 0.0172</d>
</Subcolumn>
</YColumn>
</Table>
<Table ID="Table22" XFormat="none" YFormat="text" TableType="Result" EVFormat="AsteriskAfterNumber">
<Title>Ordinary one-way ANOVA of  Day 12 group 1:Multiple comparisons</Title>
<RowTitlesColumn Width="216">
<Subcolumn>
<d>Number of families</d>
<d>Number of comparisons per family</d>
<d>Alpha</d>
<d/>
<d>Bonferroni's multiple comparisons test</d>
<d/>
<d>  water vs. berry</d>
<d>  water vs. peach</d>
<d>  water vs. lime</d>
<d>  water vs. pineapple</d>
<d>  berry vs. peach</d>
<d>  berry vs. lime</d>
<d>  berry vs. pineapple</d>
<d>  peach vs. lime</d>
<d>  peach vs. pineapple</d>
<d>  lime vs. pineapple</d>
<d/>
<d/>
<d>Test details</d>
<d/>
<d>  water vs. berry</d>
<d>  water vs. peach</d>
<d>  water vs. lime</d>
<d>  water vs. pineapple</d>
<d>  berry vs. peach</d>
<d>  berry vs. lime</d>
<d>  berry vs. pineapple</d>
<d>  peach vs. lime</d>
<d>  peach vs. pineapple</d>
<d>  lime vs. pineapple</d>
</Subcolumn>
</RowTitlesColumn>
<YColumn Width="81" Decimals="15" Subcolumns="1">
<Title/>
<Subcolumn>
<d>1</d>
<d>10</d>
<d>0.05</d>
<d/>
<d>Mean Diff.</d>
<d/>
<d>-29.29</d>
<d>-41.63</d>
<d>-33.87</d>
<d>-33.66</d>
<d>-12.34</d>
<d>-4.586</d>
<d>-4.369</d>
<d>7.757</d>
<d>7.974</d>
<d>0.2172</d>
<d/>
<d/>
<d>Mean 1</d>
<d/>
<d>6.217</d>
<d>6.217</d>
<d>6.217</d>
<d>6.217</d>
<d>35.51</d>
<d>35.51</d>
<d>35.51</d>
<d>47.85</d>
<d>47.85</d>
<d>40.09</d>
</Subcolumn>
</YColumn>
<YColumn Width="116" Decimals="15" Subcolumns="1">
<Title/>
<Subcolumn>
<d/>
<d/>
<d/>
<d/>
<d>95% CI of diff.</d>
<d/>
<d>-65.75 to 7.178</d>
<d>-78.10 to -5.165</d>
<d>-70.34 to 2.591</d>
<d>-70.12 to 2.809</d>
<d>-48.81 to 24.12</d>
<d>-41.05 to 31.88</d>
<d>-40.84 to 32.10</d>
<d>-28.71 to 44.22</d>
<d>-28.49 to 44.44</d>
<d>-36.25 to 36.68</d>
<d/>
<d/>
<d>Mean 2</d>
<d/>
<d>35.51</d>
<d>47.85</d>
<d>40.09</d>
<d>39.87</d>
<d>47.85</d>
<d>40.09</d>
<d>39.87</d>
<d>40.09</d>
<d>39.87</d>
<d>39.87</d>
</Subcolumn>
</YColumn>
<YColumn Width="88" Decimals="15" Subcolumns="1">
<Title/>
<Subcolumn>
<d/>
<d/>
<d/>
<d/>
<d>Significant?</d>
<d/>
<d>No</d>
<d>Yes</d>
<d>No</d>
<d>No</d>
<d>No</d>
<d>No</d>
<d>No</d>
<d>No</d>
<d>No</d>
<d>No</d>
<d/>
<d/>
<d>Mean Diff.</d>
<d/>
<d>-29.29</d>
<d>-41.63</d>
<d>-33.87</d>
<d>-33.66</d>
<d>-12.34</d>
<d>-4.586</d>
<d>-4.369</d>
<d>7.757</d>
<d>7.974</d>
<d>0.2172</d>
</Subcolumn>
</YColumn>
<YColumn Width="81" Decimals="15" Subcolumns="1">
<Title/>
<Subcolumn>
<d/>
<d/>
<d/>
<d/>
<d>Summary</d>
<d/>
<d>ns</d>
<d>*</d>
<d>ns</d>
<d>ns</d>
<d>ns</d>
<d>ns</d>
<d>ns</d>
<d>ns</d>
<d>ns</d>
<d>ns</d>
<d/>
<d/>
<d>SE of diff.</d>
<d/>
<d>11.56</d>
<d>11.56</d>
<d>11.56</d>
<d>11.56</d>
<d>11.56</d>
<d>11.56</d>
<d>11.56</d>
<d>11.56</d>
<d>11.56</d>
<d>11.56</d>
</Subcolumn>
</YColumn>
<YColumn Width="81" Decimals="15" Subcolumns="1">
<Title/>
<Subcolumn>
<d/>
<d/>
<d/>
<d/>
<d/>
<d/>
<d/>
<d/>
<d/>
<d/>
<d/>
<d/>
<d/>
<d/>
<d/>
<d/>
<d/>
<d/>
<d>n1</d>
<d/>
<d>5</d>
<d>5</d>
<d>5</d>
<d>5</d>
<d>5</d>
<d>5</d>
<d>5</d>
<d>5</d>
<d>5</d>
<d>5</d>
</Subcolumn>
</YColumn>
<YColumn Width="81" Decimals="15" Subcolumns="1">
<Title/>
<Subcolumn>
<d/>
<d/>
<d/>
<d/>
<d/>
<d/>
<d/>
<d/>
<d/>
<d/>
<d/>
<d/>
<d/>
<d/>
<d/>
<d/>
<d/>
<d/>
<d>n2</d>
<d/>
<d>5</d>
<d>5</d>
<d>5</d>
<d>5</d>
<d>5</d>
<d>5</d>
<d>5</d>
<d>5</d>
<d>5</d>
<d>5</d>
</Subcolumn>
</YColumn>
<YColumn Width="81" Decimals="15" Subcolumns="1">
<Title/>
<Subcolumn>
<d/>
<d/>
<d/>
<d/>
<d/>
<d/>
<d/>
<d/>
<d/>
<d/>
<d/>
<d/>
<d/>
<d/>
<d/>
<d/>
<d/>
<d/>
<d>t</d>
<d/>
<d>2.533</d>
<d>3.600</d>
<d>2.929</d>
<d>2.911</d>
<d>1.067</d>
<d>0.3966</d>
<d>0.3778</d>
<d>0.6708</d>
<d>0.6896</d>
<d>0.01878</d>
</Subcolumn>
</YColumn>
<YColumn Width="81" Decimals="15" Subcolumns="1">
<Title/>
<Subcolumn>
<d/>
<d/>
<d/>
<d/>
<d/>
<d/>
<d/>
<d/>
<d/>
<d/>
<d/>
<d/>
<d/>
<d/>
<d/>
<d/>
<d/>
<d/>
<d>DF</d>
<d/>
<d>20</d>
<d>20</d>
<d>20</d>
<d>20</d>
<d>20</d>
<d>20</d>
<d>20</d>
<d>20</d>
<d>20</d>
<d>20</d>
</Subcolumn>
</YColumn>
</Table>

<Table ID="Table24" XFormat="none" YFormat="text" TableType="Result" EVFormat="AsteriskAfterNumber">
<Title>Ordinary one-way ANOVA of Day 15 group 1:ANOVA</Title>
<RowTitlesColumn Width="361">
<Subcolumn>
<d>Table Analyzed</d>
<d/>
<d>ANOVA summary</d>
<d>  F</d>
<d>  P value</d>
<d>  P value summary</d>
<d>  Are differences among means statistically significant? (P &lt; 0.05)</d>
<d>  R square</d>
<d/>
<d>Brown-Forsythe test</d>
<d>  F (DFn, DFd)</d>
<d>  P value</d>
<d>  P value summary</d>
<d>  Significantly different standard deviations? (P &lt; 0.05)</d>
<d/>
<d>Bartlett's test</d>
<d>  Bartlett's statistic (corrected)</d>
<d>  P value</d>
<d>  P value summary</d>
<d>  Significantly different standard deviations? (P &lt; 0.05)</d>
<d/>
<d>ANOVA table</d>
<d>  Treatment (between columns)</d>
<d>  Residual (within columns)</d>
<d>  Total</d>
<d/>
<d>Data summary</d>
<d>  Number of treatments (columns)</d>
<d>  Number of values (total)</d>
</Subcolumn>
</RowTitlesColumn>
<YColumn Width="102" Decimals="15" Subcolumns="1">
<Title/>
<Subcolumn>
<d>Day 15 group 1</d>
<d/>
<d/>
<d>3.559</d>
<d>0.0239</d>
<d>*</d>
<d>Yes</d>
<d>0.4158</d>
<d/>
<d/>
<d>1.064 (4, 20)</d>
<d>0.4002</d>
<d>ns</d>
<d>No</d>
<d/>
<d/>
<d>10.38</d>
<d>0.0344</d>
<d>*</d>
<d>Yes</d>
<d/>
<d>SS</d>
<d>6018</d>
<d>8455</d>
<d>14473</d>
<d/>
<d/>
<d>5</d>
<d>25</d>
</Subcolumn>
</YColumn>
<YColumn Width="81" Decimals="15" Subcolumns="1">
<Title/>
<Subcolumn>
<d/>
<d/>
<d/>
<d/>
<d/>
<d/>
<d/>
<d/>
<d/>
<d/>
<d/>
<d/>
<d/>
<d/>
<d/>
<d/>
<d/>
<d/>
<d/>
<d/>
<d/>
<d>DF</d>
<d>4</d>
<d>20</d>
<d>24</d>
</Subcolumn>
</YColumn>
<YColumn Width="81" Decimals="15" Subcolumns="1">
<Title/>
<Subcolumn>
<d/>
<d/>
<d/>
<d/>
<d/>
<d/>
<d/>
<d/>
<d/>
<d/>
<d/>
<d/>
<d/>
<d/>
<d/>
<d/>
<d/>
<d/>
<d/>
<d/>
<d/>
<d>MS</d>
<d>1505</d>
<d>422.7</d>
</Subcolumn>
</YColumn>
<YColumn Width="123" Decimals="15" Subcolumns="1">
<Title/>
<Subcolumn>
<d/>
<d/>
<d/>
<d/>
<d/>
<d/>
<d/>
<d/>
<d/>
<d/>
<d/>
<d/>
<d/>
<d/>
<d/>
<d/>
<d/>
<d/>
<d/>
<d/>
<d/>
<d>F (DFn, DFd)</d>
<d>F (4, 20) = 3.559</d>
</Subcolumn>
</YColumn>
<YColumn Width="81" Decimals="15" Subcolumns="1">
<Title/>
<Subcolumn>
<d/>
<d/>
<d/>
<d/>
<d/>
<d/>
<d/>
<d/>
<d/>
<d/>
<d/>
<d/>
<d/>
<d/>
<d/>
<d/>
<d/>
<d/>
<d/>
<d/>
<d/>
<d>P value</d>
<d>P = 0.0239</d>
</Subcolumn>
</YColumn>
</Table>
<Table ID="Table25" XFormat="none" YFormat="text" TableType="Result" EVFormat="AsteriskAfterNumber">
<Title>Ordinary one-way ANOVA of Day 15 group 1:Multiple comparisons</Title>
<RowTitlesColumn Width="216">
<Subcolumn>
<d>Number of families</d>
<d>Number of comparisons per family</d>
<d>Alpha</d>
<d/>
<d>Bonferroni's multiple comparisons test</d>
<d/>
<d>  water vs. berry</d>
<d>  water vs. peach</d>
<d>  water vs. lime</d>
<d>  water vs. pineapple</d>
<d>  berry vs. peach</d>
<d>  berry vs. lime</d>
<d>  berry vs. pineapple</d>
<d>  peach vs. lime</d>
<d>  peach vs. pineapple</d>
<d>  lime vs. pineapple</d>
<d/>
<d/>
<d>Test details</d>
<d/>
<d>  water vs. berry</d>
<d>  water vs. peach</d>
<d>  water vs. lime</d>
<d>  water vs. pineapple</d>
<d>  berry vs. peach</d>
<d>  berry vs. lime</d>
<d>  berry vs. pineapple</d>
<d>  peach vs. lime</d>
<d>  peach vs. pineapple</d>
<d>  lime vs. pineapple</d>
</Subcolumn>
</RowTitlesColumn>
<YColumn Width="81" Decimals="15" Subcolumns="1">
<Title/>
<Subcolumn>
<d>1</d>
<d>10</d>
<d>0.05</d>
<d/>
<d>Mean Diff.</d>
<d/>
<d>-37.40</d>
<d>-43.75</d>
<d>-35.04</d>
<d>-35.94</d>
<d>-6.348</d>
<d>2.364</d>
<d>1.467</d>
<d>8.712</d>
<d>7.815</d>
<d>-0.8971</d>
<d/>
<d/>
<d>Mean 1</d>
<d/>
<d>7.320</d>
<d>7.320</d>
<d>7.320</d>
<d>7.320</d>
<d>44.72</d>
<d>44.72</d>
<d>44.72</d>
<d>51.07</d>
<d>51.07</d>
<d>42.36</d>
</Subcolumn>
</YColumn>
<YColumn Width="116" Decimals="15" Subcolumns="1">
<Title/>
<Subcolumn>
<d/>
<d/>
<d/>
<d/>
<d>95% CI of diff.</d>
<d/>
<d>-78.41 to 3.602</d>
<d>-84.76 to -2.746</d>
<d>-76.05 to 5.966</d>
<d>-76.94 to 5.069</d>
<d>-47.35 to 34.66</d>
<d>-38.64 to 43.37</d>
<d>-39.54 to 42.47</d>
<d>-32.29 to 49.72</d>
<d>-33.19 to 48.82</d>
<d>-41.90 to 40.11</d>
<d/>
<d/>
<d>Mean 2</d>
<d/>
<d>44.72</d>
<d>51.07</d>
<d>42.36</d>
<d>43.26</d>
<d>51.07</d>
<d>42.36</d>
<d>43.26</d>
<d>42.36</d>
<d>43.26</d>
<d>43.26</d>
</Subcolumn>
</YColumn>
<YColumn Width="88" Decimals="15" Subcolumns="1">
<Title/>
<Subcolumn>
<d/>
<d/>
<d/>
<d/>
<d>Significant?</d>
<d/>
<d>No</d>
<d>Yes</d>
<d>No</d>
<d>No</d>
<d>No</d>
<d>No</d>
<d>No</d>
<d>No</d>
<d>No</d>
<d>No</d>
<d/>
<d/>
<d>Mean Diff.</d>
<d/>
<d>-37.40</d>
<d>-43.75</d>
<d>-35.04</d>
<d>-35.94</d>
<d>-6.348</d>
<d>2.364</d>
<d>1.467</d>
<d>8.712</d>
<d>7.815</d>
<d>-0.8971</d>
</Subcolumn>
</YColumn>
<YColumn Width="81" Decimals="15" Subcolumns="1">
<Title/>
<Subcolumn>
<d/>
<d/>
<d/>
<d/>
<d>Summary</d>
<d/>
<d>ns</d>
<d>*</d>
<d>ns</d>
<d>ns</d>
<d>ns</d>
<d>ns</d>
<d>ns</d>
<d>ns</d>
<d>ns</d>
<d>ns</d>
<d/>
<d/>
<d>SE of diff.</d>
<d/>
<d>13.00</d>
<d>13.00</d>
<d>13.00</d>
<d>13.00</d>
<d>13.00</d>
<d>13.00</d>
<d>13.00</d>
<d>13.00</d>
<d>13.00</d>
<d>13.00</d>
</Subcolumn>
</YColumn>
<YColumn Width="81" Decimals="15" Subcolumns="1">
<Title/>
<Subcolumn>
<d/>
<d/>
<d/>
<d/>
<d/>
<d/>
<d/>
<d/>
<d/>
<d/>
<d/>
<d/>
<d/>
<d/>
<d/>
<d/>
<d/>
<d/>
<d>n1</d>
<d/>
<d>5</d>
<d>5</d>
<d>5</d>
<d>5</d>
<d>5</d>
<d>5</d>
<d>5</d>
<d>5</d>
<d>5</d>
<d>5</d>
</Subcolumn>
</YColumn>
<YColumn Width="81" Decimals="15" Subcolumns="1">
<Title/>
<Subcolumn>
<d/>
<d/>
<d/>
<d/>
<d/>
<d/>
<d/>
<d/>
<d/>
<d/>
<d/>
<d/>
<d/>
<d/>
<d/>
<d/>
<d/>
<d/>
<d>n2</d>
<d/>
<d>5</d>
<d>5</d>
<d>5</d>
<d>5</d>
<d>5</d>
<d>5</d>
<d>5</d>
<d>5</d>
<d>5</d>
<d>5</d>
</Subcolumn>
</YColumn>
<YColumn Width="81" Decimals="15" Subcolumns="1">
<Title/>
<Subcolumn>
<d/>
<d/>
<d/>
<d/>
<d/>
<d/>
<d/>
<d/>
<d/>
<d/>
<d/>
<d/>
<d/>
<d/>
<d/>
<d/>
<d/>
<d/>
<d>t</d>
<d/>
<d>2.876</d>
<d>3.365</d>
<d>2.695</d>
<d>2.764</d>
<d>0.4881</d>
<d>0.1818</d>
<d>0.1128</d>
<d>0.6700</d>
<d>0.6010</d>
<d>0.06899</d>
</Subcolumn>
</YColumn>
<YColumn Width="81" Decimals="15" Subcolumns="1">
<Title/>
<Subcolumn>
<d/>
<d/>
<d/>
<d/>
<d/>
<d/>
<d/>
<d/>
<d/>
<d/>
<d/>
<d/>
<d/>
<d/>
<d/>
<d/>
<d/>
<d/>
<d>DF</d>
<d/>
<d>20</d>
<d>20</d>
<d>20</d>
<d>20</d>
<d>20</d>
<d>20</d>
<d>20</d>
<d>20</d>
<d>20</d>
<d>20</d>
</Subcolumn>
</YColumn>
</Table>

<Table ID="Table27" XFormat="none" YFormat="text" TableType="Result" EVFormat="AsteriskAfterNumber">
<Title>Ordinary one-way ANOVA of Day 17 group 1:ANOVA</Title>
<RowTitlesColumn Width="361">
<Subcolumn>
<d>Table Analyzed</d>
<d/>
<d>ANOVA summary</d>
<d>  F</d>
<d>  P value</d>
<d>  P value summary</d>
<d>  Are differences among means statistically significant? (P &lt; 0.05)</d>
<d>  R square</d>
<d/>
<d>Brown-Forsythe test</d>
<d>  F (DFn, DFd)</d>
<d>  P value</d>
<d>  P value summary</d>
<d>  Significantly different standard deviations? (P &lt; 0.05)</d>
<d/>
<d>Bartlett's test</d>
<d>  Bartlett's statistic (corrected)</d>
<d>  P value</d>
<d>  P value summary</d>
<d>  Significantly different standard deviations? (P &lt; 0.05)</d>
<d/>
<d>ANOVA table</d>
<d>  Treatment (between columns)</d>
<d>  Residual (within columns)</d>
<d>  Total</d>
<d/>
<d>Data summary</d>
<d>  Number of treatments (columns)</d>
<d>  Number of values (total)</d>
</Subcolumn>
</RowTitlesColumn>
<YColumn Width="102" Decimals="15" Subcolumns="1">
<Title/>
<Subcolumn>
<d>Day 17 group 1</d>
<d/>
<d/>
<d>3.606</d>
<d>0.0227</d>
<d>*</d>
<d>Yes</d>
<d>0.4190</d>
<d/>
<d/>
<d>1.089 (4, 20)</d>
<d>0.3888</d>
<d>ns</d>
<d>No</d>
<d/>
<d/>
<d>9.904</d>
<d>0.0421</d>
<d>*</d>
<d>Yes</d>
<d/>
<d>SS</d>
<d>6316</d>
<d>8757</d>
<d>15073</d>
<d/>
<d/>
<d>5</d>
<d>25</d>
</Subcolumn>
</YColumn>
<YColumn Width="81" Decimals="15" Subcolumns="1">
<Title/>
<Subcolumn>
<d/>
<d/>
<d/>
<d/>
<d/>
<d/>
<d/>
<d/>
<d/>
<d/>
<d/>
<d/>
<d/>
<d/>
<d/>
<d/>
<d/>
<d/>
<d/>
<d/>
<d/>
<d>DF</d>
<d>4</d>
<d>20</d>
<d>24</d>
</Subcolumn>
</YColumn>
<YColumn Width="81" Decimals="15" Subcolumns="1">
<Title/>
<Subcolumn>
<d/>
<d/>
<d/>
<d/>
<d/>
<d/>
<d/>
<d/>
<d/>
<d/>
<d/>
<d/>
<d/>
<d/>
<d/>
<d/>
<d/>
<d/>
<d/>
<d/>
<d/>
<d>MS</d>
<d>1579</d>
<d>437.9</d>
</Subcolumn>
</YColumn>
<YColumn Width="123" Decimals="15" Subcolumns="1">
<Title/>
<Subcolumn>
<d/>
<d/>
<d/>
<d/>
<d/>
<d/>
<d/>
<d/>
<d/>
<d/>
<d/>
<d/>
<d/>
<d/>
<d/>
<d/>
<d/>
<d/>
<d/>
<d/>
<d/>
<d>F (DFn, DFd)</d>
<d>F (4, 20) = 3.606</d>
</Subcolumn>
</YColumn>
<YColumn Width="81" Decimals="15" Subcolumns="1">
<Title/>
<Subcolumn>
<d/>
<d/>
<d/>
<d/>
<d/>
<d/>
<d/>
<d/>
<d/>
<d/>
<d/>
<d/>
<d/>
<d/>
<d/>
<d/>
<d/>
<d/>
<d/>
<d/>
<d/>
<d>P value</d>
<d>P = 0.0227</d>
</Subcolumn>
</YColumn>
</Table>
<Table ID="Table28" XFormat="none" YFormat="text" TableType="Result" EVFormat="AsteriskAfterNumber">
<Title>Ordinary one-way ANOVA of Day 17 group 1:Multiple comparisons</Title>
<RowTitlesColumn Width="216">
<Subcolumn>
<d>Number of families</d>
<d>Number of comparisons per family</d>
<d>Alpha</d>
<d/>
<d>Bonferroni's multiple comparisons test</d>
<d/>
<d>  water vs. berry</d>
<d>  water vs. peach</d>
<d>  water vs. lime</d>
<d>  water vs. pineapple</d>
<d>  berry vs. peach</d>
<d>  berry vs. lime</d>
<d>  berry vs. pineapple</d>
<d>  peach vs. lime</d>
<d>  peach vs. pineapple</d>
<d>  lime vs. pineapple</d>
<d/>
<d/>
<d>Test details</d>
<d/>
<d>  water vs. berry</d>
<d>  water vs. peach</d>
<d>  water vs. lime</d>
<d>  water vs. pineapple</d>
<d>  berry vs. peach</d>
<d>  berry vs. lime</d>
<d>  berry vs. pineapple</d>
<d>  peach vs. lime</d>
<d>  peach vs. pineapple</d>
<d>  lime vs. pineapple</d>
</Subcolumn>
</RowTitlesColumn>
<YColumn Width="81" Decimals="15" Subcolumns="1">
<Title/>
<Subcolumn>
<d>1</d>
<d>10</d>
<d>0.05</d>
<d/>
<d>Mean Diff.</d>
<d/>
<d>-38.14</d>
<d>-45.13</d>
<d>-36.04</d>
<d>-36.10</d>
<d>-6.992</d>
<d>2.107</d>
<d>2.044</d>
<d>9.099</d>
<d>9.036</d>
<d>-0.06273</d>
<d/>
<d/>
<d>Mean 1</d>
<d/>
<d>9.221</d>
<d>9.221</d>
<d>9.221</d>
<d>9.221</d>
<d>47.36</d>
<d>47.36</d>
<d>47.36</d>
<d>54.35</d>
<d>54.35</d>
<d>45.26</d>
</Subcolumn>
</YColumn>
<YColumn Width="116" Decimals="15" Subcolumns="1">
<Title/>
<Subcolumn>
<d/>
<d/>
<d/>
<d/>
<d>95% CI of diff.</d>
<d/>
<d>-79.88 to 3.591</d>
<d>-86.87 to -3.401</d>
<d>-77.77 to 5.698</d>
<d>-77.83 to 5.635</d>
<d>-48.73 to 34.74</d>
<d>-39.63 to 43.84</d>
<d>-39.69 to 43.78</d>
<d>-32.63 to 50.83</d>
<d>-32.70 to 50.77</d>
<d>-41.80 to 41.67</d>
<d/>
<d/>
<d>Mean 2</d>
<d/>
<d>47.36</d>
<d>54.35</d>
<d>45.26</d>
<d>45.32</d>
<d>54.35</d>
<d>45.26</d>
<d>45.32</d>
<d>45.26</d>
<d>45.32</d>
<d>45.32</d>
</Subcolumn>
</YColumn>
<YColumn Width="88" Decimals="15" Subcolumns="1">
<Title/>
<Subcolumn>
<d/>
<d/>
<d/>
<d/>
<d>Significant?</d>
<d/>
<d>No</d>
<d>Yes</d>
<d>No</d>
<d>No</d>
<d>No</d>
<d>No</d>
<d>No</d>
<d>No</d>
<d>No</d>
<d>No</d>
<d/>
<d/>
<d>Mean Diff.</d>
<d/>
<d>-38.14</d>
<d>-45.13</d>
<d>-36.04</d>
<d>-36.10</d>
<d>-6.992</d>
<d>2.107</d>
<d>2.044</d>
<d>9.099</d>
<d>9.036</d>
<d>-0.06273</d>
</Subcolumn>
</YColumn>
<YColumn Width="81" Decimals="15" Subcolumns="1">
<Title/>
<Subcolumn>
<d/>
<d/>
<d/>
<d/>
<d>Summary</d>
<d/>
<d>ns</d>
<d>*</d>
<d>ns</d>
<d>ns</d>
<d>ns</d>
<d>ns</d>
<d>ns</d>
<d>ns</d>
<d>ns</d>
<d>ns</d>
<d/>
<d/>
<d>SE of diff.</d>
<d/>
<d>13.23</d>
<d>13.23</d>
<d>13.23</d>
<d>13.23</d>
<d>13.23</d>
<d>13.23</d>
<d>13.23</d>
<d>13.23</d>
<d>13.23</d>
<d>13.23</d>
</Subcolumn>
</YColumn>
<YColumn Width="81" Decimals="15" Subcolumns="1">
<Title/>
<Subcolumn>
<d/>
<d/>
<d/>
<d/>
<d/>
<d/>
<d/>
<d/>
<d/>
<d/>
<d/>
<d/>
<d/>
<d/>
<d/>
<d/>
<d/>
<d/>
<d>n1</d>
<d/>
<d>5</d>
<d>5</d>
<d>5</d>
<d>5</d>
<d>5</d>
<d>5</d>
<d>5</d>
<d>5</d>
<d>5</d>
<d>5</d>
</Subcolumn>
</YColumn>
<YColumn Width="81" Decimals="15" Subcolumns="1">
<Title/>
<Subcolumn>
<d/>
<d/>
<d/>
<d/>
<d/>
<d/>
<d/>
<d/>
<d/>
<d/>
<d/>
<d/>
<d/>
<d/>
<d/>
<d/>
<d/>
<d/>
<d>n2</d>
<d/>
<d>5</d>
<d>5</d>
<d>5</d>
<d>5</d>
<d>5</d>
<d>5</d>
<d>5</d>
<d>5</d>
<d>5</d>
<d>5</d>
</Subcolumn>
</YColumn>
<YColumn Width="81" Decimals="15" Subcolumns="1">
<Title/>
<Subcolumn>
<d/>
<d/>
<d/>
<d/>
<d/>
<d/>
<d/>
<d/>
<d/>
<d/>
<d/>
<d/>
<d/>
<d/>
<d/>
<d/>
<d/>
<d/>
<d>t</d>
<d/>
<d>2.882</d>
<d>3.410</d>
<d>2.723</d>
<d>2.728</d>
<d>0.5284</d>
<d>0.1592</d>
<d>0.1544</d>
<d>0.6875</d>
<d>0.6828</d>
<d>0.004740</d>
</Subcolumn>
</YColumn>
<YColumn Width="81" Decimals="15" Subcolumns="1">
<Title/>
<Subcolumn>
<d/>
<d/>
<d/>
<d/>
<d/>
<d/>
<d/>
<d/>
<d/>
<d/>
<d/>
<d/>
<d/>
<d/>
<d/>
<d/>
<d/>
<d/>
<d>DF</d>
<d/>
<d>20</d>
<d>20</d>
<d>20</d>
<d>20</d>
<d>20</d>
<d>20</d>
<d>20</d>
<d>20</d>
<d>20</d>
<d>20</d>
</Subcolumn>
</YColumn>
</Table>

<Table ID="Table30" XFormat="none" YFormat="text" TableType="Result" EVFormat="AsteriskAfterNumber">
<Title>Ordinary one-way ANOVA of Day 19 group 1:ANOVA</Title>
<RowTitlesColumn Width="361">
<Subcolumn>
<d>Table Analyzed</d>
<d/>
<d>ANOVA summary</d>
<d>  F</d>
<d>  P value</d>
<d>  P value summary</d>
<d>  Are differences among means statistically significant? (P &lt; 0.05)</d>
<d>  R square</d>
<d/>
<d>Brown-Forsythe test</d>
<d>  F (DFn, DFd)</d>
<d>  P value</d>
<d>  P value summary</d>
<d>  Significantly different standard deviations? (P &lt; 0.05)</d>
<d/>
<d>Bartlett's test</d>
<d>  Bartlett's statistic (corrected)</d>
<d>  P value</d>
<d>  P value summary</d>
<d>  Significantly different standard deviations? (P &lt; 0.05)</d>
<d/>
<d>ANOVA table</d>
<d>  Treatment (between columns)</d>
<d>  Residual (within columns)</d>
<d>  Total</d>
<d/>
<d>Data summary</d>
<d>  Number of treatments (columns)</d>
<d>  Number of values (total)</d>
</Subcolumn>
</RowTitlesColumn>
<YColumn Width="102" Decimals="15" Subcolumns="1">
<Title/>
<Subcolumn>
<d>Day 19 group 1</d>
<d/>
<d/>
<d>3.546</d>
<d>0.0242</d>
<d>*</d>
<d>Yes</d>
<d>0.4149</d>
<d/>
<d/>
<d>0.8040 (4, 20)</d>
<d>0.5370</d>
<d>ns</d>
<d>No</d>
<d/>
<d/>
<d>9.982</d>
<d>0.0407</d>
<d>*</d>
<d>Yes</d>
<d/>
<d>SS</d>
<d>7358</d>
<d>10377</d>
<d>17735</d>
<d/>
<d/>
<d>5</d>
<d>25</d>
</Subcolumn>
</YColumn>
<YColumn Width="81" Decimals="15" Subcolumns="1">
<Title/>
<Subcolumn>
<d/>
<d/>
<d/>
<d/>
<d/>
<d/>
<d/>
<d/>
<d/>
<d/>
<d/>
<d/>
<d/>
<d/>
<d/>
<d/>
<d/>
<d/>
<d/>
<d/>
<d/>
<d>DF</d>
<d>4</d>
<d>20</d>
<d>24</d>
</Subcolumn>
</YColumn>
<YColumn Width="81" Decimals="15" Subcolumns="1">
<Title/>
<Subcolumn>
<d/>
<d/>
<d/>
<d/>
<d/>
<d/>
<d/>
<d/>
<d/>
<d/>
<d/>
<d/>
<d/>
<d/>
<d/>
<d/>
<d/>
<d/>
<d/>
<d/>
<d/>
<d>MS</d>
<d>1840</d>
<d>518.8</d>
</Subcolumn>
</YColumn>
<YColumn Width="123" Decimals="15" Subcolumns="1">
<Title/>
<Subcolumn>
<d/>
<d/>
<d/>
<d/>
<d/>
<d/>
<d/>
<d/>
<d/>
<d/>
<d/>
<d/>
<d/>
<d/>
<d/>
<d/>
<d/>
<d/>
<d/>
<d/>
<d/>
<d>F (DFn, DFd)</d>
<d>F (4, 20) = 3.546</d>
</Subcolumn>
</YColumn>
<YColumn Width="81" Decimals="15" Subcolumns="1">
<Title/>
<Subcolumn>
<d/>
<d/>
<d/>
<d/>
<d/>
<d/>
<d/>
<d/>
<d/>
<d/>
<d/>
<d/>
<d/>
<d/>
<d/>
<d/>
<d/>
<d/>
<d/>
<d/>
<d/>
<d>P value</d>
<d>P = 0.0242</d>
</Subcolumn>
</YColumn>
</Table>
<Table ID="Table31" XFormat="none" YFormat="text" TableType="Result" EVFormat="AsteriskAfterNumber">
<Title>Ordinary one-way ANOVA of Day 19 group 1:Multiple comparisons</Title>
<RowTitlesColumn Width="216">
<Subcolumn>
<d>Number of families</d>
<d>Number of comparisons per family</d>
<d>Alpha</d>
<d/>
<d>Bonferroni's multiple comparisons test</d>
<d/>
<d>  water vs. berry</d>
<d>  water vs. peach</d>
<d>  water vs. lime</d>
<d>  water vs. pineapple</d>
<d>  berry vs. peach</d>
<d>  berry vs. lime</d>
<d>  berry vs. pineapple</d>
<d>  peach vs. lime</d>
<d>  peach vs. pineapple</d>
<d>  lime vs. pineapple</d>
<d/>
<d/>
<d>Test details</d>
<d/>
<d>  water vs. berry</d>
<d>  water vs. peach</d>
<d>  water vs. lime</d>
<d>  water vs. pineapple</d>
<d>  berry vs. peach</d>
<d>  berry vs. lime</d>
<d>  berry vs. pineapple</d>
<d>  peach vs. lime</d>
<d>  peach vs. pineapple</d>
<d>  lime vs. pineapple</d>
</Subcolumn>
</RowTitlesColumn>
<YColumn Width="81" Decimals="15" Subcolumns="1">
<Title/>
<Subcolumn>
<d>1</d>
<d>10</d>
<d>0.05</d>
<d/>
<d>Mean Diff.</d>
<d/>
<d>-47.08</d>
<d>-45.57</d>
<d>-37.03</d>
<d>-36.19</d>
<d>1.508</d>
<d>10.05</d>
<d>10.89</d>
<d>8.540</d>
<d>9.386</d>
<d>0.8459</d>
<d/>
<d/>
<d>Mean 1</d>
<d/>
<d>9.967</d>
<d>9.967</d>
<d>9.967</d>
<d>9.967</d>
<d>57.05</d>
<d>57.05</d>
<d>57.05</d>
<d>55.54</d>
<d>55.54</d>
<d>47.00</d>
</Subcolumn>
</YColumn>
<YColumn Width="123" Decimals="15" Subcolumns="1">
<Title/>
<Subcolumn>
<d/>
<d/>
<d/>
<d/>
<d>95% CI of diff.</d>
<d/>
<d>-92.51 to -1.654</d>
<d>-91.00 to -0.1461</d>
<d>-82.46 to 8.394</d>
<d>-81.62 to 9.240</d>
<d>-43.92 to 46.94</d>
<d>-35.38 to 55.48</d>
<d>-34.53 to 56.32</d>
<d>-36.89 to 53.97</d>
<d>-36.04 to 54.81</d>
<d>-44.58 to 46.27</d>
<d/>
<d/>
<d>Mean 2</d>
<d/>
<d>57.05</d>
<d>55.54</d>
<d>47.00</d>
<d>46.16</d>
<d>55.54</d>
<d>47.00</d>
<d>46.16</d>
<d>47.00</d>
<d>46.16</d>
<d>46.16</d>
</Subcolumn>
</YColumn>
<YColumn Width="88" Decimals="15" Subcolumns="1">
<Title/>
<Subcolumn>
<d/>
<d/>
<d/>
<d/>
<d>Significant?</d>
<d/>
<d>Yes</d>
<d>Yes</d>
<d>No</d>
<d>No</d>
<d>No</d>
<d>No</d>
<d>No</d>
<d>No</d>
<d>No</d>
<d>No</d>
<d/>
<d/>
<d>Mean Diff.</d>
<d/>
<d>-47.08</d>
<d>-45.57</d>
<d>-37.03</d>
<d>-36.19</d>
<d>1.508</d>
<d>10.05</d>
<d>10.89</d>
<d>8.540</d>
<d>9.386</d>
<d>0.8459</d>
</Subcolumn>
</YColumn>
<YColumn Width="81" Decimals="15" Subcolumns="1">
<Title/>
<Subcolumn>
<d/>
<d/>
<d/>
<d/>
<d>Summary</d>
<d/>
<d>*</d>
<d>*</d>
<d>ns</d>
<d>ns</d>
<d>ns</d>
<d>ns</d>
<d>ns</d>
<d>ns</d>
<d>ns</d>
<d>ns</d>
<d/>
<d/>
<d>SE of diff.</d>
<d/>
<d>14.41</d>
<d>14.41</d>
<d>14.41</d>
<d>14.41</d>
<d>14.41</d>
<d>14.41</d>
<d>14.41</d>
<d>14.41</d>
<d>14.41</d>
<d>14.41</d>
</Subcolumn>
</YColumn>
<YColumn Width="81" Decimals="15" Subcolumns="1">
<Title/>
<Subcolumn>
<d/>
<d/>
<d/>
<d/>
<d/>
<d/>
<d/>
<d/>
<d/>
<d/>
<d/>
<d/>
<d/>
<d/>
<d/>
<d/>
<d/>
<d/>
<d>n1</d>
<d/>
<d>5</d>
<d>5</d>
<d>5</d>
<d>5</d>
<d>5</d>
<d>5</d>
<d>5</d>
<d>5</d>
<d>5</d>
<d>5</d>
</Subcolumn>
</YColumn>
<YColumn Width="81" Decimals="15" Subcolumns="1">
<Title/>
<Subcolumn>
<d/>
<d/>
<d/>
<d/>
<d/>
<d/>
<d/>
<d/>
<d/>
<d/>
<d/>
<d/>
<d/>
<d/>
<d/>
<d/>
<d/>
<d/>
<d>n2</d>
<d/>
<d>5</d>
<d>5</d>
<d>5</d>
<d>5</d>
<d>5</d>
<d>5</d>
<d>5</d>
<d>5</d>
<d>5</d>
<d>5</d>
</Subcolumn>
</YColumn>
<YColumn Width="81" Decimals="15" Subcolumns="1">
<Title/>
<Subcolumn>
<d/>
<d/>
<d/>
<d/>
<d/>
<d/>
<d/>
<d/>
<d/>
<d/>
<d/>
<d/>
<d/>
<d/>
<d/>
<d/>
<d/>
<d/>
<d>t</d>
<d/>
<d>3.268</d>
<d>3.164</d>
<d>2.571</d>
<d>2.512</d>
<d>0.1047</d>
<d>0.6975</d>
<d>0.7562</d>
<d>0.5928</d>
<d>0.6516</d>
<d>0.05872</d>
</Subcolumn>
</YColumn>
<YColumn Width="81" Decimals="15" Subcolumns="1">
<Title/>
<Subcolumn>
<d/>
<d/>
<d/>
<d/>
<d/>
<d/>
<d/>
<d/>
<d/>
<d/>
<d/>
<d/>
<d/>
<d/>
<d/>
<d/>
<d/>
<d/>
<d>DF</d>
<d/>
<d>20</d>
<d>20</d>
<d>20</d>
<d>20</d>
<d>20</d>
<d>20</d>
<d>20</d>
<d>20</d>
<d>20</d>
<d>20</d>
</Subcolumn>
</YColumn>
</Table>

<Table ID="Table33" XFormat="none" YFormat="text" TableType="Result" EVFormat="AsteriskAfterNumber">
<Title>Ordinary one-way ANOVA of  Day 22 group 1:ANOVA</Title>
<RowTitlesColumn Width="361">
<Subcolumn>
<d>Table Analyzed</d>
<d/>
<d>ANOVA summary</d>
<d>  F</d>
<d>  P value</d>
<d>  P value summary</d>
<d>  Are differences among means statistically significant? (P &lt; 0.05)</d>
<d>  R square</d>
<d/>
<d>Brown-Forsythe test</d>
<d>  F (DFn, DFd)</d>
<d>  P value</d>
<d>  P value summary</d>
<d>  Significantly different standard deviations? (P &lt; 0.05)</d>
<d/>
<d>Bartlett's test</d>
<d>  Bartlett's statistic (corrected)</d>
<d>  P value</d>
<d>  P value summary</d>
<d>  Significantly different standard deviations? (P &lt; 0.05)</d>
<d/>
<d>ANOVA table</d>
<d>  Treatment (between columns)</d>
<d>  Residual (within columns)</d>
<d>  Total</d>
<d/>
<d>Data summary</d>
<d>  Number of treatments (columns)</d>
<d>  Number of values (total)</d>
</Subcolumn>
</RowTitlesColumn>
<YColumn Width="109" Decimals="15" Subcolumns="1">
<Title/>
<Subcolumn>
<d> Day 22 group 1</d>
<d/>
<d/>
<d>3.843</d>
<d>0.0178</d>
<d>*</d>
<d>Yes</d>
<d>0.4346</d>
<d/>
<d/>
<d>0.6619 (4, 20)</d>
<d>0.6257</d>
<d>ns</d>
<d>No</d>
<d/>
<d/>
<d>9.376</d>
<d>0.0524</d>
<d>ns</d>
<d>No</d>
<d/>
<d>SS</d>
<d>8038</d>
<d>10457</d>
<d>18495</d>
<d/>
<d/>
<d>5</d>
<d>25</d>
</Subcolumn>
</YColumn>
<YColumn Width="81" Decimals="15" Subcolumns="1">
<Title/>
<Subcolumn>
<d/>
<d/>
<d/>
<d/>
<d/>
<d/>
<d/>
<d/>
<d/>
<d/>
<d/>
<d/>
<d/>
<d/>
<d/>
<d/>
<d/>
<d/>
<d/>
<d/>
<d/>
<d>DF</d>
<d>4</d>
<d>20</d>
<d>24</d>
</Subcolumn>
</YColumn>
<YColumn Width="81" Decimals="15" Subcolumns="1">
<Title/>
<Subcolumn>
<d/>
<d/>
<d/>
<d/>
<d/>
<d/>
<d/>
<d/>
<d/>
<d/>
<d/>
<d/>
<d/>
<d/>
<d/>
<d/>
<d/>
<d/>
<d/>
<d/>
<d/>
<d>MS</d>
<d>2009</d>
<d>522.8</d>
</Subcolumn>
</YColumn>
<YColumn Width="123" Decimals="15" Subcolumns="1">
<Title/>
<Subcolumn>
<d/>
<d/>
<d/>
<d/>
<d/>
<d/>
<d/>
<d/>
<d/>
<d/>
<d/>
<d/>
<d/>
<d/>
<d/>
<d/>
<d/>
<d/>
<d/>
<d/>
<d/>
<d>F (DFn, DFd)</d>
<d>F (4, 20) = 3.843</d>
</Subcolumn>
</YColumn>
<YColumn Width="81" Decimals="15" Subcolumns="1">
<Title/>
<Subcolumn>
<d/>
<d/>
<d/>
<d/>
<d/>
<d/>
<d/>
<d/>
<d/>
<d/>
<d/>
<d/>
<d/>
<d/>
<d/>
<d/>
<d/>
<d/>
<d/>
<d/>
<d/>
<d>P value</d>
<d>P = 0.0178</d>
</Subcolumn>
</YColumn>
</Table>
<Table ID="Table34" XFormat="none" YFormat="text" TableType="Result" EVFormat="AsteriskAfterNumber">
<Title>Ordinary one-way ANOVA of  Day 22 group 1:Multiple comparisons</Title>
<RowTitlesColumn Width="216">
<Subcolumn>
<d>Number of families</d>
<d>Number of comparisons per family</d>
<d>Alpha</d>
<d/>
<d>Bonferroni's multiple comparisons test</d>
<d/>
<d>  water vs. berry</d>
<d>  water vs. peach</d>
<d>  water vs. lime</d>
<d>  water vs. pineapple</d>
<d>  berry vs. peach</d>
<d>  berry vs. lime</d>
<d>  berry vs. pineapple</d>
<d>  peach vs. lime</d>
<d>  peach vs. pineapple</d>
<d>  lime vs. pineapple</d>
<d/>
<d/>
<d>Test details</d>
<d/>
<d>  water vs. berry</d>
<d>  water vs. peach</d>
<d>  water vs. lime</d>
<d>  water vs. pineapple</d>
<d>  berry vs. peach</d>
<d>  berry vs. lime</d>
<d>  berry vs. pineapple</d>
<d>  peach vs. lime</d>
<d>  peach vs. pineapple</d>
<d>  lime vs. pineapple</d>
</Subcolumn>
</RowTitlesColumn>
<YColumn Width="81" Decimals="15" Subcolumns="1">
<Title/>
<Subcolumn>
<d>1</d>
<d>10</d>
<d>0.05</d>
<d/>
<d>Mean Diff.</d>
<d/>
<d>-48.43</d>
<d>-48.35</d>
<d>-39.39</d>
<d>-37.30</d>
<d>0.07818</d>
<d>9.035</d>
<d>11.13</d>
<d>8.957</d>
<d>11.05</d>
<d>2.094</d>
<d/>
<d/>
<d>Mean 1</d>
<d/>
<d>12.82</d>
<d>12.82</d>
<d>12.82</d>
<d>12.82</d>
<d>61.25</d>
<d>61.25</d>
<d>61.25</d>
<d>61.17</d>
<d>61.17</d>
<d>52.21</d>
</Subcolumn>
</YColumn>
<YColumn Width="116" Decimals="15" Subcolumns="1">
<Title/>
<Subcolumn>
<d/>
<d/>
<d/>
<d/>
<d>95% CI of diff.</d>
<d/>
<d>-94.03 to -2.824</d>
<d>-93.95 to -2.746</d>
<d>-85.00 to 6.211</d>
<d>-82.90 to 8.305</d>
<d>-45.53 to 45.68</d>
<d>-36.57 to 54.64</d>
<d>-34.47 to 56.73</d>
<d>-36.65 to 54.56</d>
<d>-34.55 to 56.65</d>
<d>-43.51 to 47.70</d>
<d/>
<d/>
<d>Mean 2</d>
<d/>
<d>61.25</d>
<d>61.17</d>
<d>52.21</d>
<d>50.12</d>
<d>61.17</d>
<d>52.21</d>
<d>50.12</d>
<d>52.21</d>
<d>50.12</d>
<d>50.12</d>
</Subcolumn>
</YColumn>
<YColumn Width="88" Decimals="15" Subcolumns="1">
<Title/>
<Subcolumn>
<d/>
<d/>
<d/>
<d/>
<d>Significant?</d>
<d/>
<d>Yes</d>
<d>Yes</d>
<d>No</d>
<d>No</d>
<d>No</d>
<d>No</d>
<d>No</d>
<d>No</d>
<d>No</d>
<d>No</d>
<d/>
<d/>
<d>Mean Diff.</d>
<d/>
<d>-48.43</d>
<d>-48.35</d>
<d>-39.39</d>
<d>-37.30</d>
<d>0.07818</d>
<d>9.035</d>
<d>11.13</d>
<d>8.957</d>
<d>11.05</d>
<d>2.094</d>
</Subcolumn>
</YColumn>
<YColumn Width="81" Decimals="15" Subcolumns="1">
<Title/>
<Subcolumn>
<d/>
<d/>
<d/>
<d/>
<d>Summary</d>
<d/>
<d>*</d>
<d>*</d>
<d>ns</d>
<d>ns</d>
<d>ns</d>
<d>ns</d>
<d>ns</d>
<d>ns</d>
<d>ns</d>
<d>ns</d>
<d/>
<d/>
<d>SE of diff.</d>
<d/>
<d>14.46</d>
<d>14.46</d>
<d>14.46</d>
<d>14.46</d>
<d>14.46</d>
<d>14.46</d>
<d>14.46</d>
<d>14.46</d>
<d>14.46</d>
<d>14.46</d>
</Subcolumn>
</YColumn>
<YColumn Width="81" Decimals="15" Subcolumns="1">
<Title/>
<Subcolumn>
<d/>
<d/>
<d/>
<d/>
<d/>
<d/>
<d/>
<d/>
<d/>
<d/>
<d/>
<d/>
<d/>
<d/>
<d/>
<d/>
<d/>
<d/>
<d>n1</d>
<d/>
<d>5</d>
<d>5</d>
<d>5</d>
<d>5</d>
<d>5</d>
<d>5</d>
<d>5</d>
<d>5</d>
<d>5</d>
<d>5</d>
</Subcolumn>
</YColumn>
<YColumn Width="81" Decimals="15" Subcolumns="1">
<Title/>
<Subcolumn>
<d/>
<d/>
<d/>
<d/>
<d/>
<d/>
<d/>
<d/>
<d/>
<d/>
<d/>
<d/>
<d/>
<d/>
<d/>
<d/>
<d/>
<d/>
<d>n2</d>
<d/>
<d>5</d>
<d>5</d>
<d>5</d>
<d>5</d>
<d>5</d>
<d>5</d>
<d>5</d>
<d>5</d>
<d>5</d>
<d>5</d>
</Subcolumn>
</YColumn>
<YColumn Width="81" Decimals="15" Subcolumns="1">
<Title/>
<Subcolumn>
<d/>
<d/>
<d/>
<d/>
<d/>
<d/>
<d/>
<d/>
<d/>
<d/>
<d/>
<d/>
<d/>
<d/>
<d/>
<d/>
<d/>
<d/>
<d>t</d>
<d/>
<d>3.349</d>
<d>3.343</d>
<d>2.724</d>
<d>2.579</d>
<d>0.005406</d>
<d>0.6247</d>
<d>0.7695</d>
<d>0.6193</d>
<d>0.7641</d>
<d>0.1448</d>
</Subcolumn>
</YColumn>
<YColumn Width="81" Decimals="15" Subcolumns="1">
<Title/>
<Subcolumn>
<d/>
<d/>
<d/>
<d/>
<d/>
<d/>
<d/>
<d/>
<d/>
<d/>
<d/>
<d/>
<d/>
<d/>
<d/>
<d/>
<d/>
<d/>
<d>DF</d>
<d/>
<d>20</d>
<d>20</d>
<d>20</d>
<d>20</d>
<d>20</d>
<d>20</d>
<d>20</d>
<d>20</d>
<d>20</d>
<d>20</d>
</Subcolumn>
</YColumn>
</Table>

<Table ID="Table36" XFormat="none" YFormat="text" TableType="Result" EVFormat="AsteriskAfterNumber">
<Title>Ordinary one-way ANOVA of Day 24 group 1:ANOVA</Title>
<RowTitlesColumn Width="361">
<Subcolumn>
<d>Table Analyzed</d>
<d/>
<d>ANOVA summary</d>
<d>  F</d>
<d>  P value</d>
<d>  P value summary</d>
<d>  Are differences among means statistically significant? (P &lt; 0.05)</d>
<d>  R square</d>
<d/>
<d>Brown-Forsythe test</d>
<d>  F (DFn, DFd)</d>
<d>  P value</d>
<d>  P value summary</d>
<d>  Significantly different standard deviations? (P &lt; 0.05)</d>
<d/>
<d>Bartlett's test</d>
<d>  Bartlett's statistic (corrected)</d>
<d>  P value</d>
<d>  P value summary</d>
<d>  Significantly different standard deviations? (P &lt; 0.05)</d>
<d/>
<d>ANOVA table</d>
<d>  Treatment (between columns)</d>
<d>  Residual (within columns)</d>
<d>  Total</d>
<d/>
<d>Data summary</d>
<d>  Number of treatments (columns)</d>
<d>  Number of values (total)</d>
</Subcolumn>
</RowTitlesColumn>
<YColumn Width="102" Decimals="15" Subcolumns="1">
<Title/>
<Subcolumn>
<d>Day 24 group 1</d>
<d/>
<d/>
<d>3.852</d>
<d>0.0177</d>
<d>*</d>
<d>Yes</d>
<d>0.4352</d>
<d/>
<d/>
<d>0.7850 (4, 20)</d>
<d>0.5483</d>
<d>ns</d>
<d>No</d>
<d/>
<d/>
<d>11.67</d>
<d>0.0200</d>
<d>*</d>
<d>Yes</d>
<d/>
<d>SS</d>
<d>8505</d>
<d>11039</d>
<d>19544</d>
<d/>
<d/>
<d>5</d>
<d>25</d>
</Subcolumn>
</YColumn>
<YColumn Width="81" Decimals="15" Subcolumns="1">
<Title/>
<Subcolumn>
<d/>
<d/>
<d/>
<d/>
<d/>
<d/>
<d/>
<d/>
<d/>
<d/>
<d/>
<d/>
<d/>
<d/>
<d/>
<d/>
<d/>
<d/>
<d/>
<d/>
<d/>
<d>DF</d>
<d>4</d>
<d>20</d>
<d>24</d>
</Subcolumn>
</YColumn>
<YColumn Width="81" Decimals="15" Subcolumns="1">
<Title/>
<Subcolumn>
<d/>
<d/>
<d/>
<d/>
<d/>
<d/>
<d/>
<d/>
<d/>
<d/>
<d/>
<d/>
<d/>
<d/>
<d/>
<d/>
<d/>
<d/>
<d/>
<d/>
<d/>
<d>MS</d>
<d>2126</d>
<d>552.0</d>
</Subcolumn>
</YColumn>
<YColumn Width="123" Decimals="15" Subcolumns="1">
<Title/>
<Subcolumn>
<d/>
<d/>
<d/>
<d/>
<d/>
<d/>
<d/>
<d/>
<d/>
<d/>
<d/>
<d/>
<d/>
<d/>
<d/>
<d/>
<d/>
<d/>
<d/>
<d/>
<d/>
<d>F (DFn, DFd)</d>
<d>F (4, 20) = 3.852</d>
</Subcolumn>
</YColumn>
<YColumn Width="81" Decimals="15" Subcolumns="1">
<Title/>
<Subcolumn>
<d/>
<d/>
<d/>
<d/>
<d/>
<d/>
<d/>
<d/>
<d/>
<d/>
<d/>
<d/>
<d/>
<d/>
<d/>
<d/>
<d/>
<d/>
<d/>
<d/>
<d/>
<d>P value</d>
<d>P = 0.0177</d>
</Subcolumn>
</YColumn>
</Table>
<Table ID="Table37" XFormat="none" YFormat="text" TableType="Result" EVFormat="AsteriskAfterNumber">
<Title>Ordinary one-way ANOVA of Day 24 group 1:Multiple comparisons</Title>
<RowTitlesColumn Width="216">
<Subcolumn>
<d>Number of families</d>
<d>Number of comparisons per family</d>
<d>Alpha</d>
<d/>
<d>Bonferroni's multiple comparisons test</d>
<d/>
<d>  water vs. berry</d>
<d>  water vs. peach</d>
<d>  water vs. lime</d>
<d>  water vs. pineapple</d>
<d>  berry vs. peach</d>
<d>  berry vs. lime</d>
<d>  berry vs. pineapple</d>
<d>  peach vs. lime</d>
<d>  peach vs. pineapple</d>
<d>  lime vs. pineapple</d>
<d/>
<d/>
<d>Test details</d>
<d/>
<d>  water vs. berry</d>
<d>  water vs. peach</d>
<d>  water vs. lime</d>
<d>  water vs. pineapple</d>
<d>  berry vs. peach</d>
<d>  berry vs. lime</d>
<d>  berry vs. pineapple</d>
<d>  peach vs. lime</d>
<d>  peach vs. pineapple</d>
<d>  lime vs. pineapple</d>
</Subcolumn>
</RowTitlesColumn>
<YColumn Width="81" Decimals="15" Subcolumns="1">
<Title/>
<Subcolumn>
<d>1</d>
<d>10</d>
<d>0.05</d>
<d/>
<d>Mean Diff.</d>
<d/>
<d>-50.63</d>
<d>-48.84</d>
<d>-41.27</d>
<d>-36.28</d>
<d>1.784</d>
<d>9.360</d>
<d>14.34</d>
<d>7.576</d>
<d>12.56</d>
<d>4.982</d>
<d/>
<d/>
<d>Mean 1</d>
<d/>
<d>14.34</d>
<d>14.34</d>
<d>14.34</d>
<d>14.34</d>
<d>64.96</d>
<d>64.96</d>
<d>64.96</d>
<d>63.18</d>
<d>63.18</d>
<d>55.61</d>
</Subcolumn>
</YColumn>
<YColumn Width="116" Decimals="15" Subcolumns="1">
<Title/>
<Subcolumn>
<d/>
<d/>
<d/>
<d/>
<d>95% CI of diff.</d>
<d/>
<d>-97.48 to -3.770</d>
<d>-95.70 to -1.986</d>
<d>-88.12 to 5.589</d>
<d>-83.14 to 10.57</d>
<d>-45.07 to 48.64</d>
<d>-37.50 to 56.22</d>
<d>-32.51 to 61.20</d>
<d>-39.28 to 54.43</d>
<d>-34.30 to 59.41</d>
<d>-41.87 to 51.84</d>
<d/>
<d/>
<d>Mean 2</d>
<d/>
<d>64.96</d>
<d>63.18</d>
<d>55.61</d>
<d>50.62</d>
<d>63.18</d>
<d>55.61</d>
<d>50.62</d>
<d>55.61</d>
<d>50.62</d>
<d>50.62</d>
</Subcolumn>
</YColumn>
<YColumn Width="88" Decimals="15" Subcolumns="1">
<Title/>
<Subcolumn>
<d/>
<d/>
<d/>
<d/>
<d>Significant?</d>
<d/>
<d>Yes</d>
<d>Yes</d>
<d>No</d>
<d>No</d>
<d>No</d>
<d>No</d>
<d>No</d>
<d>No</d>
<d>No</d>
<d>No</d>
<d/>
<d/>
<d>Mean Diff.</d>
<d/>
<d>-50.63</d>
<d>-48.84</d>
<d>-41.27</d>
<d>-36.28</d>
<d>1.784</d>
<d>9.360</d>
<d>14.34</d>
<d>7.576</d>
<d>12.56</d>
<d>4.982</d>
</Subcolumn>
</YColumn>
<YColumn Width="81" Decimals="15" Subcolumns="1">
<Title/>
<Subcolumn>
<d/>
<d/>
<d/>
<d/>
<d>Summary</d>
<d/>
<d>*</d>
<d>*</d>
<d>ns</d>
<d>ns</d>
<d>ns</d>
<d>ns</d>
<d>ns</d>
<d>ns</d>
<d>ns</d>
<d>ns</d>
<d/>
<d/>
<d>SE of diff.</d>
<d/>
<d>14.86</d>
<d>14.86</d>
<d>14.86</d>
<d>14.86</d>
<d>14.86</d>
<d>14.86</d>
<d>14.86</d>
<d>14.86</d>
<d>14.86</d>
<d>14.86</d>
</Subcolumn>
</YColumn>
<YColumn Width="81" Decimals="15" Subcolumns="1">
<Title/>
<Subcolumn>
<d/>
<d/>
<d/>
<d/>
<d/>
<d/>
<d/>
<d/>
<d/>
<d/>
<d/>
<d/>
<d/>
<d/>
<d/>
<d/>
<d/>
<d/>
<d>n1</d>
<d/>
<d>5</d>
<d>5</d>
<d>5</d>
<d>5</d>
<d>5</d>
<d>5</d>
<d>5</d>
<d>5</d>
<d>5</d>
<d>5</d>
</Subcolumn>
</YColumn>
<YColumn Width="81" Decimals="15" Subcolumns="1">
<Title/>
<Subcolumn>
<d/>
<d/>
<d/>
<d/>
<d/>
<d/>
<d/>
<d/>
<d/>
<d/>
<d/>
<d/>
<d/>
<d/>
<d/>
<d/>
<d/>
<d/>
<d>n2</d>
<d/>
<d>5</d>
<d>5</d>
<d>5</d>
<d>5</d>
<d>5</d>
<d>5</d>
<d>5</d>
<d>5</d>
<d>5</d>
<d>5</d>
</Subcolumn>
</YColumn>
<YColumn Width="81" Decimals="15" Subcolumns="1">
<Title/>
<Subcolumn>
<d/>
<d/>
<d/>
<d/>
<d/>
<d/>
<d/>
<d/>
<d/>
<d/>
<d/>
<d/>
<d/>
<d/>
<d/>
<d/>
<d/>
<d/>
<d>t</d>
<d/>
<d>3.407</d>
<d>3.287</d>
<d>2.777</d>
<d>2.442</d>
<d>0.1201</d>
<d>0.6299</d>
<d>0.9652</d>
<d>0.5098</d>
<d>0.8452</d>
<d>0.3353</d>
</Subcolumn>
</YColumn>
<YColumn Width="81" Decimals="15" Subcolumns="1">
<Title/>
<Subcolumn>
<d/>
<d/>
<d/>
<d/>
<d/>
<d/>
<d/>
<d/>
<d/>
<d/>
<d/>
<d/>
<d/>
<d/>
<d/>
<d/>
<d/>
<d/>
<d>DF</d>
<d/>
<d>20</d>
<d>20</d>
<d>20</d>
<d>20</d>
<d>20</d>
<d>20</d>
<d>20</d>
<d>20</d>
<d>20</d>
<d>20</d>
</Subcolumn>
</YColumn>
</Table>

<Table ID="Table39" XFormat="none" YFormat="text" TableType="Result" EVFormat="AsteriskAfterNumber">
<Title>Ordinary one-way ANOVA of  Day 26 group 1:ANOVA</Title>
<RowTitlesColumn Width="361">
<Subcolumn>
<d>Table Analyzed</d>
<d/>
<d>ANOVA summary</d>
<d>  F</d>
<d>  P value</d>
<d>  P value summary</d>
<d>  Are differences among means statistically significant? (P &lt; 0.05)</d>
<d>  R square</d>
<d/>
<d>Brown-Forsythe test</d>
<d>  F (DFn, DFd)</d>
<d>  P value</d>
<d>  P value summary</d>
<d>  Significantly different standard deviations? (P &lt; 0.05)</d>
<d/>
<d>Bartlett's test</d>
<d>  Bartlett's statistic (corrected)</d>
<d>  P value</d>
<d>  P value summary</d>
<d>  Significantly different standard deviations? (P &lt; 0.05)</d>
<d/>
<d>ANOVA table</d>
<d>  Treatment (between columns)</d>
<d>  Residual (within columns)</d>
<d>  Total</d>
<d/>
<d>Data summary</d>
<d>  Number of treatments (columns)</d>
<d>  Number of values (total)</d>
</Subcolumn>
</RowTitlesColumn>
<YColumn Width="109" Decimals="15" Subcolumns="1">
<Title/>
<Subcolumn>
<d> Day 26 group 1</d>
<d/>
<d/>
<d>3.709</d>
<d>0.0205</d>
<d>*</d>
<d>Yes</d>
<d>0.4259</d>
<d/>
<d/>
<d>0.7345 (4, 20)</d>
<d>0.5792</d>
<d>ns</d>
<d>No</d>
<d/>
<d/>
<d>10.92</d>
<d>0.0275</d>
<d>*</d>
<d>Yes</d>
<d/>
<d>SS</d>
<d>8465</d>
<d>11412</d>
<d>19878</d>
<d/>
<d/>
<d>5</d>
<d>25</d>
</Subcolumn>
</YColumn>
<YColumn Width="81" Decimals="15" Subcolumns="1">
<Title/>
<Subcolumn>
<d/>
<d/>
<d/>
<d/>
<d/>
<d/>
<d/>
<d/>
<d/>
<d/>
<d/>
<d/>
<d/>
<d/>
<d/>
<d/>
<d/>
<d/>
<d/>
<d/>
<d/>
<d>DF</d>
<d>4</d>
<d>20</d>
<d>24</d>
</Subcolumn>
</YColumn>
<YColumn Width="81" Decimals="15" Subcolumns="1">
<Title/>
<Subcolumn>
<d/>
<d/>
<d/>
<d/>
<d/>
<d/>
<d/>
<d/>
<d/>
<d/>
<d/>
<d/>
<d/>
<d/>
<d/>
<d/>
<d/>
<d/>
<d/>
<d/>
<d/>
<d>MS</d>
<d>2116</d>
<d>570.6</d>
</Subcolumn>
</YColumn>
<YColumn Width="123" Decimals="15" Subcolumns="1">
<Title/>
<Subcolumn>
<d/>
<d/>
<d/>
<d/>
<d/>
<d/>
<d/>
<d/>
<d/>
<d/>
<d/>
<d/>
<d/>
<d/>
<d/>
<d/>
<d/>
<d/>
<d/>
<d/>
<d/>
<d>F (DFn, DFd)</d>
<d>F (4, 20) = 3.709</d>
</Subcolumn>
</YColumn>
<YColumn Width="81" Decimals="15" Subcolumns="1">
<Title/>
<Subcolumn>
<d/>
<d/>
<d/>
<d/>
<d/>
<d/>
<d/>
<d/>
<d/>
<d/>
<d/>
<d/>
<d/>
<d/>
<d/>
<d/>
<d/>
<d/>
<d/>
<d/>
<d/>
<d>P value</d>
<d>P = 0.0205</d>
</Subcolumn>
</YColumn>
</Table>
<Table ID="Table40" XFormat="none" YFormat="text" TableType="Result" EVFormat="AsteriskAfterNumber">
<Title>Ordinary one-way ANOVA of  Day 26 group 1:Multiple comparisons</Title>
<RowTitlesColumn Width="216">
<Subcolumn>
<d>Number of families</d>
<d>Number of comparisons per family</d>
<d>Alpha</d>
<d/>
<d>Bonferroni's multiple comparisons test</d>
<d/>
<d>  water vs. berry</d>
<d>  water vs. peach</d>
<d>  water vs. lime</d>
<d>  water vs. pineapple</d>
<d>  berry vs. peach</d>
<d>  berry vs. lime</d>
<d>  berry vs. pineapple</d>
<d>  peach vs. lime</d>
<d>  peach vs. pineapple</d>
<d>  lime vs. pineapple</d>
<d/>
<d/>
<d>Test details</d>
<d/>
<d>  water vs. berry</d>
<d>  water vs. peach</d>
<d>  water vs. lime</d>
<d>  water vs. pineapple</d>
<d>  berry vs. peach</d>
<d>  berry vs. lime</d>
<d>  berry vs. pineapple</d>
<d>  peach vs. lime</d>
<d>  peach vs. pineapple</d>
<d>  lime vs. pineapple</d>
</Subcolumn>
</RowTitlesColumn>
<YColumn Width="81" Decimals="15" Subcolumns="1">
<Title/>
<Subcolumn>
<d>1</d>
<d>10</d>
<d>0.05</d>
<d/>
<d>Mean Diff.</d>
<d/>
<d>-51.41</d>
<d>-47.88</d>
<d>-40.74</d>
<d>-34.93</d>
<d>3.534</d>
<d>10.67</d>
<d>16.48</d>
<d>7.139</d>
<d>12.95</d>
<d>5.808</d>
<d/>
<d/>
<d>Mean 1</d>
<d/>
<d>15.95</d>
<d>15.95</d>
<d>15.95</d>
<d>15.95</d>
<d>67.36</d>
<d>67.36</d>
<d>67.36</d>
<d>63.82</d>
<d>63.82</d>
<d>56.68</d>
</Subcolumn>
</YColumn>
<YColumn Width="123" Decimals="15" Subcolumns="1">
<Title/>
<Subcolumn>
<d/>
<d/>
<d/>
<d/>
<d>95% CI of diff.</d>
<d/>
<d>-99.05 to -3.770</d>
<d>-95.52 to -0.2364</d>
<d>-88.38 to 6.903</d>
<d>-82.57 to 12.71</d>
<d>-44.11 to 51.17</d>
<d>-36.97 to 58.31</d>
<d>-31.16 to 64.12</d>
<d>-40.50 to 54.78</d>
<d>-34.69 to 60.59</d>
<d>-41.83 to 53.45</d>
<d/>
<d/>
<d>Mean 2</d>
<d/>
<d>67.36</d>
<d>63.82</d>
<d>56.68</d>
<d>50.88</d>
<d>63.82</d>
<d>56.68</d>
<d>50.88</d>
<d>56.68</d>
<d>50.88</d>
<d>50.88</d>
</Subcolumn>
</YColumn>
<YColumn Width="88" Decimals="15" Subcolumns="1">
<Title/>
<Subcolumn>
<d/>
<d/>
<d/>
<d/>
<d>Significant?</d>
<d/>
<d>Yes</d>
<d>Yes</d>
<d>No</d>
<d>No</d>
<d>No</d>
<d>No</d>
<d>No</d>
<d>No</d>
<d>No</d>
<d>No</d>
<d/>
<d/>
<d>Mean Diff.</d>
<d/>
<d>-51.41</d>
<d>-47.88</d>
<d>-40.74</d>
<d>-34.93</d>
<d>3.534</d>
<d>10.67</d>
<d>16.48</d>
<d>7.139</d>
<d>12.95</d>
<d>5.808</d>
</Subcolumn>
</YColumn>
<YColumn Width="81" Decimals="15" Subcolumns="1">
<Title/>
<Subcolumn>
<d/>
<d/>
<d/>
<d/>
<d>Summary</d>
<d/>
<d>*</d>
<d>*</d>
<d>ns</d>
<d>ns</d>
<d>ns</d>
<d>ns</d>
<d>ns</d>
<d>ns</d>
<d>ns</d>
<d>ns</d>
<d/>
<d/>
<d>SE of diff.</d>
<d/>
<d>15.11</d>
<d>15.11</d>
<d>15.11</d>
<d>15.11</d>
<d>15.11</d>
<d>15.11</d>
<d>15.11</d>
<d>15.11</d>
<d>15.11</d>
<d>15.11</d>
</Subcolumn>
</YColumn>
<YColumn Width="81" Decimals="15" Subcolumns="1">
<Title/>
<Subcolumn>
<d/>
<d/>
<d/>
<d/>
<d/>
<d/>
<d/>
<d/>
<d/>
<d/>
<d/>
<d/>
<d/>
<d/>
<d/>
<d/>
<d/>
<d/>
<d>n1</d>
<d/>
<d>5</d>
<d>5</d>
<d>5</d>
<d>5</d>
<d>5</d>
<d>5</d>
<d>5</d>
<d>5</d>
<d>5</d>
<d>5</d>
</Subcolumn>
</YColumn>
<YColumn Width="81" Decimals="15" Subcolumns="1">
<Title/>
<Subcolumn>
<d/>
<d/>
<d/>
<d/>
<d/>
<d/>
<d/>
<d/>
<d/>
<d/>
<d/>
<d/>
<d/>
<d/>
<d/>
<d/>
<d/>
<d/>
<d>n2</d>
<d/>
<d>5</d>
<d>5</d>
<d>5</d>
<d>5</d>
<d>5</d>
<d>5</d>
<d>5</d>
<d>5</d>
<d>5</d>
<d>5</d>
</Subcolumn>
</YColumn>
<YColumn Width="81" Decimals="15" Subcolumns="1">
<Title/>
<Subcolumn>
<d/>
<d/>
<d/>
<d/>
<d/>
<d/>
<d/>
<d/>
<d/>
<d/>
<d/>
<d/>
<d/>
<d/>
<d/>
<d/>
<d/>
<d/>
<d>t</d>
<d/>
<d>3.403</d>
<d>3.169</d>
<d>2.697</d>
<d>2.312</d>
<d>0.2339</d>
<d>0.7064</d>
<d>1.091</d>
<d>0.4726</d>
<d>0.8570</d>
<d>0.3844</d>
</Subcolumn>
</YColumn>
<YColumn Width="81" Decimals="15" Subcolumns="1">
<Title/>
<Subcolumn>
<d/>
<d/>
<d/>
<d/>
<d/>
<d/>
<d/>
<d/>
<d/>
<d/>
<d/>
<d/>
<d/>
<d/>
<d/>
<d/>
<d/>
<d/>
<d>DF</d>
<d/>
<d>20</d>
<d>20</d>
<d>20</d>
<d>20</d>
<d>20</d>
<d>20</d>
<d>20</d>
<d>20</d>
<d>20</d>
<d>20</d>
</Subcolumn>
</YColumn>
</Table>

<Table ID="Table52" XFormat="none" YFormat="text" TableType="Result" EVFormat="AsteriskAfterNumber">
<Title>Ordinary one-way ANOVA of Day 3 group 2:ANOVA</Title>
<RowTitlesColumn Width="361">
<Subcolumn>
<d>Table Analyzed</d>
<d/>
<d>ANOVA summary</d>
<d>  F</d>
<d>  P value</d>
<d>  P value summary</d>
<d>  Are differences among means statistically significant? (P &lt; 0.05)</d>
<d>  R square</d>
<d/>
<d>Brown-Forsythe test</d>
<d>  F (DFn, DFd)</d>
<d>  P value</d>
<d>  P value summary</d>
<d>  Significantly different standard deviations? (P &lt; 0.05)</d>
<d/>
<d>Bartlett's test</d>
<d>  Bartlett's statistic (corrected)</d>
<d>  P value</d>
<d>  P value summary</d>
<d>  Significantly different standard deviations? (P &lt; 0.05)</d>
<d/>
<d>ANOVA table</d>
<d>  Treatment (between columns)</d>
<d>  Residual (within columns)</d>
<d>  Total</d>
<d/>
<d>Data summary</d>
<d>  Number of treatments (columns)</d>
<d>  Number of values (total)</d>
</Subcolumn>
</RowTitlesColumn>
<YColumn Width="95" Decimals="15" Subcolumns="1">
<Title/>
<Subcolumn>
<d>Day 3 group 2</d>
<d/>
<d/>
<d>2.386</d>
<d>0.0855</d>
<d>ns</d>
<d>No</d>
<d>0.3230</d>
<d/>
<d/>
<d>3.091 (4, 20)</d>
<d>0.0391</d>
<d>*</d>
<d>Yes</d>
<d/>
<d/>
<d>19.32</d>
<d>0.0007</d>
<d>***</d>
<d>Yes</d>
<d/>
<d>SS</d>
<d>157.2</d>
<d>329.4</d>
<d>486.6</d>
<d/>
<d/>
<d>5</d>
<d>25</d>
</Subcolumn>
</YColumn>
<YColumn Width="81" Decimals="15" Subcolumns="1">
<Title/>
<Subcolumn>
<d/>
<d/>
<d/>
<d/>
<d/>
<d/>
<d/>
<d/>
<d/>
<d/>
<d/>
<d/>
<d/>
<d/>
<d/>
<d/>
<d/>
<d/>
<d/>
<d/>
<d/>
<d>DF</d>
<d>4</d>
<d>20</d>
<d>24</d>
</Subcolumn>
</YColumn>
<YColumn Width="81" Decimals="15" Subcolumns="1">
<Title/>
<Subcolumn>
<d/>
<d/>
<d/>
<d/>
<d/>
<d/>
<d/>
<d/>
<d/>
<d/>
<d/>
<d/>
<d/>
<d/>
<d/>
<d/>
<d/>
<d/>
<d/>
<d/>
<d/>
<d>MS</d>
<d>39.29</d>
<d>16.47</d>
</Subcolumn>
</YColumn>
<YColumn Width="123" Decimals="15" Subcolumns="1">
<Title/>
<Subcolumn>
<d/>
<d/>
<d/>
<d/>
<d/>
<d/>
<d/>
<d/>
<d/>
<d/>
<d/>
<d/>
<d/>
<d/>
<d/>
<d/>
<d/>
<d/>
<d/>
<d/>
<d/>
<d>F (DFn, DFd)</d>
<d>F (4, 20) = 2.386</d>
</Subcolumn>
</YColumn>
<YColumn Width="81" Decimals="15" Subcolumns="1">
<Title/>
<Subcolumn>
<d/>
<d/>
<d/>
<d/>
<d/>
<d/>
<d/>
<d/>
<d/>
<d/>
<d/>
<d/>
<d/>
<d/>
<d/>
<d/>
<d/>
<d/>
<d/>
<d/>
<d/>
<d>P value</d>
<d>P = 0.0855</d>
</Subcolumn>
</YColumn>
</Table>
<Table ID="Table53" XFormat="none" YFormat="text" TableType="Result" EVFormat="AsteriskAfterNumber">
<Title>Ordinary one-way ANOVA of Day 3 group 2:Multiple comparisons</Title>
<RowTitlesColumn Width="216">
<Subcolumn>
<d>Number of families</d>
<d>Number of comparisons per family</d>
<d>Alpha</d>
<d/>
<d>Bonferroni's multiple comparisons test</d>
<d/>
<d>  water vs. berry</d>
<d>  water vs. peach</d>
<d>  water vs. lime</d>
<d>  water vs. pineapple</d>
<d>  berry vs. peach</d>
<d>  berry vs. lime</d>
<d>  berry vs. pineapple</d>
<d>  peach vs. lime</d>
<d>  peach vs. pineapple</d>
<d>  lime vs. pineapple</d>
<d/>
<d/>
<d>Test details</d>
<d/>
<d>  water vs. berry</d>
<d>  water vs. peach</d>
<d>  water vs. lime</d>
<d>  water vs. pineapple</d>
<d>  berry vs. peach</d>
<d>  berry vs. lime</d>
<d>  berry vs. pineapple</d>
<d>  peach vs. lime</d>
<d>  peach vs. pineapple</d>
<d>  lime vs. pineapple</d>
</Subcolumn>
</RowTitlesColumn>
<YColumn Width="81" Decimals="15" Subcolumns="1">
<Title/>
<Subcolumn>
<d>1</d>
<d>10</d>
<d>0.05</d>
<d/>
<d>Mean Diff.</d>
<d/>
<d>-4.239</d>
<d>-7.441</d>
<d>-1.932</d>
<d>-2.478</d>
<d>-3.202</d>
<d>2.307</d>
<d>1.761</d>
<d>5.510</d>
<d>4.963</d>
<d>-0.5467</d>
<d/>
<d/>
<d>Mean 1</d>
<d/>
<d>0.6203</d>
<d>0.6203</d>
<d>0.6203</d>
<d>0.6203</d>
<d>4.859</d>
<d>4.859</d>
<d>4.859</d>
<d>8.061</d>
<d>8.061</d>
<d>2.552</d>
</Subcolumn>
</YColumn>
<YColumn Width="116" Decimals="15" Subcolumns="1">
<Title/>
<Subcolumn>
<d/>
<d/>
<d/>
<d/>
<d>95% CI of diff.</d>
<d/>
<d>-12.33 to 3.855</d>
<d>-15.53 to 0.6526</d>
<d>-10.03 to 6.162</d>
<d>-10.57 to 5.615</d>
<d>-11.30 to 4.892</d>
<d>-5.786 to 10.40</d>
<d>-6.333 to 9.854</d>
<d>-2.584 to 13.60</d>
<d>-3.131 to 13.06</d>
<d>-8.640 to 7.547</d>
<d/>
<d/>
<d>Mean 2</d>
<d/>
<d>4.859</d>
<d>8.061</d>
<d>2.552</d>
<d>3.099</d>
<d>8.061</d>
<d>2.552</d>
<d>3.099</d>
<d>2.552</d>
<d>3.099</d>
<d>3.099</d>
</Subcolumn>
</YColumn>
<YColumn Width="88" Decimals="15" Subcolumns="1">
<Title/>
<Subcolumn>
<d/>
<d/>
<d/>
<d/>
<d>Significant?</d>
<d/>
<d>No</d>
<d>No</d>
<d>No</d>
<d>No</d>
<d>No</d>
<d>No</d>
<d>No</d>
<d>No</d>
<d>No</d>
<d>No</d>
<d/>
<d/>
<d>Mean Diff.</d>
<d/>
<d>-4.239</d>
<d>-7.441</d>
<d>-1.932</d>
<d>-2.478</d>
<d>-3.202</d>
<d>2.307</d>
<d>1.761</d>
<d>5.510</d>
<d>4.963</d>
<d>-0.5467</d>
</Subcolumn>
</YColumn>
<YColumn Width="81" Decimals="15" Subcolumns="1">
<Title/>
<Subcolumn>
<d/>
<d/>
<d/>
<d/>
<d>Summary</d>
<d/>
<d>ns</d>
<d>ns</d>
<d>ns</d>
<d>ns</d>
<d>ns</d>
<d>ns</d>
<d>ns</d>
<d>ns</d>
<d>ns</d>
<d>ns</d>
<d/>
<d/>
<d>SE of diff.</d>
<d/>
<d>2.567</d>
<d>2.567</d>
<d>2.567</d>
<d>2.567</d>
<d>2.567</d>
<d>2.567</d>
<d>2.567</d>
<d>2.567</d>
<d>2.567</d>
<d>2.567</d>
</Subcolumn>
</YColumn>
<YColumn Width="81" Decimals="15" Subcolumns="1">
<Title/>
<Subcolumn>
<d/>
<d/>
<d/>
<d/>
<d/>
<d/>
<d/>
<d/>
<d/>
<d/>
<d/>
<d/>
<d/>
<d/>
<d/>
<d/>
<d/>
<d/>
<d>n1</d>
<d/>
<d>5</d>
<d>5</d>
<d>5</d>
<d>5</d>
<d>5</d>
<d>5</d>
<d>5</d>
<d>5</d>
<d>5</d>
<d>5</d>
</Subcolumn>
</YColumn>
<YColumn Width="81" Decimals="15" Subcolumns="1">
<Title/>
<Subcolumn>
<d/>
<d/>
<d/>
<d/>
<d/>
<d/>
<d/>
<d/>
<d/>
<d/>
<d/>
<d/>
<d/>
<d/>
<d/>
<d/>
<d/>
<d/>
<d>n2</d>
<d/>
<d>5</d>
<d>5</d>
<d>5</d>
<d>5</d>
<d>5</d>
<d>5</d>
<d>5</d>
<d>5</d>
<d>5</d>
<d>5</d>
</Subcolumn>
</YColumn>
<YColumn Width="81" Decimals="15" Subcolumns="1">
<Title/>
<Subcolumn>
<d/>
<d/>
<d/>
<d/>
<d/>
<d/>
<d/>
<d/>
<d/>
<d/>
<d/>
<d/>
<d/>
<d/>
<d/>
<d/>
<d/>
<d/>
<d>t</d>
<d/>
<d>1.652</d>
<d>2.899</d>
<d>0.7526</d>
<d>0.9656</d>
<d>1.248</d>
<d>0.8990</d>
<d>0.6860</d>
<d>2.147</d>
<d>1.934</d>
<d>0.2130</d>
</Subcolumn>
</YColumn>
<YColumn Width="81" Decimals="15" Subcolumns="1">
<Title/>
<Subcolumn>
<d/>
<d/>
<d/>
<d/>
<d/>
<d/>
<d/>
<d/>
<d/>
<d/>
<d/>
<d/>
<d/>
<d/>
<d/>
<d/>
<d/>
<d/>
<d>DF</d>
<d/>
<d>20</d>
<d>20</d>
<d>20</d>
<d>20</d>
<d>20</d>
<d>20</d>
<d>20</d>
<d>20</d>
<d>20</d>
<d>20</d>
</Subcolumn>
</YColumn>
</Table>

<Table ID="Table54" XFormat="none" YFormat="text" TableType="Result" EVFormat="AsteriskAfterNumber">
<Title>Ordinary one-way ANOVA of Day 5 group 2:ANOVA</Title>
<RowTitlesColumn Width="361">
<Subcolumn>
<d>Table Analyzed</d>
<d/>
<d>ANOVA summary</d>
<d>  F</d>
<d>  P value</d>
<d>  P value summary</d>
<d>  Are differences among means statistically significant? (P &lt; 0.05)</d>
<d>  R square</d>
<d/>
<d>Brown-Forsythe test</d>
<d>  F (DFn, DFd)</d>
<d>  P value</d>
<d>  P value summary</d>
<d>  Significantly different standard deviations? (P &lt; 0.05)</d>
<d/>
<d>Bartlett's test</d>
<d>  Bartlett's statistic (corrected)</d>
<d>  P value</d>
<d>  P value summary</d>
<d>  Significantly different standard deviations? (P &lt; 0.05)</d>
<d/>
<d>ANOVA table</d>
<d>  Treatment (between columns)</d>
<d>  Residual (within columns)</d>
<d>  Total</d>
<d/>
<d>Data summary</d>
<d>  Number of treatments (columns)</d>
<d>  Number of values (total)</d>
</Subcolumn>
</RowTitlesColumn>
<YColumn Width="95" Decimals="15" Subcolumns="1">
<Title/>
<Subcolumn>
<d>Day 5 group 2</d>
<d/>
<d/>
<d>2.981</d>
<d>0.0441</d>
<d>*</d>
<d>Yes</d>
<d>0.3735</d>
<d/>
<d/>
<d>4.099 (4, 20)</d>
<d>0.0138</d>
<d>*</d>
<d>Yes</d>
<d/>
<d/>
<d>19.87</d>
<d>0.0005</d>
<d>***</d>
<d>Yes</d>
<d/>
<d>SS</d>
<d>442.2</d>
<d>741.8</d>
<d>1184</d>
<d/>
<d/>
<d>5</d>
<d>25</d>
</Subcolumn>
</YColumn>
<YColumn Width="81" Decimals="15" Subcolumns="1">
<Title/>
<Subcolumn>
<d/>
<d/>
<d/>
<d/>
<d/>
<d/>
<d/>
<d/>
<d/>
<d/>
<d/>
<d/>
<d/>
<d/>
<d/>
<d/>
<d/>
<d/>
<d/>
<d/>
<d/>
<d>DF</d>
<d>4</d>
<d>20</d>
<d>24</d>
</Subcolumn>
</YColumn>
<YColumn Width="81" Decimals="15" Subcolumns="1">
<Title/>
<Subcolumn>
<d/>
<d/>
<d/>
<d/>
<d/>
<d/>
<d/>
<d/>
<d/>
<d/>
<d/>
<d/>
<d/>
<d/>
<d/>
<d/>
<d/>
<d/>
<d/>
<d/>
<d/>
<d>MS</d>
<d>110.5</d>
<d>37.09</d>
</Subcolumn>
</YColumn>
<YColumn Width="123" Decimals="15" Subcolumns="1">
<Title/>
<Subcolumn>
<d/>
<d/>
<d/>
<d/>
<d/>
<d/>
<d/>
<d/>
<d/>
<d/>
<d/>
<d/>
<d/>
<d/>
<d/>
<d/>
<d/>
<d/>
<d/>
<d/>
<d/>
<d>F (DFn, DFd)</d>
<d>F (4, 20) = 2.981</d>
</Subcolumn>
</YColumn>
<YColumn Width="81" Decimals="15" Subcolumns="1">
<Title/>
<Subcolumn>
<d/>
<d/>
<d/>
<d/>
<d/>
<d/>
<d/>
<d/>
<d/>
<d/>
<d/>
<d/>
<d/>
<d/>
<d/>
<d/>
<d/>
<d/>
<d/>
<d/>
<d/>
<d>P value</d>
<d>P = 0.0441</d>
</Subcolumn>
</YColumn>
</Table>
<Table ID="Table55" XFormat="none" YFormat="text" TableType="Result" EVFormat="AsteriskAfterNumber">
<Title>Ordinary one-way ANOVA of Day 5 group 2:Multiple comparisons</Title>
<RowTitlesColumn Width="216">
<Subcolumn>
<d>Number of families</d>
<d>Number of comparisons per family</d>
<d>Alpha</d>
<d/>
<d>Bonferroni's multiple comparisons test</d>
<d/>
<d>  water vs. berry</d>
<d>  water vs. peach</d>
<d>  water vs. lime</d>
<d>  water vs. pineapple</d>
<d>  berry vs. peach</d>
<d>  berry vs. lime</d>
<d>  berry vs. pineapple</d>
<d>  peach vs. lime</d>
<d>  peach vs. pineapple</d>
<d>  lime vs. pineapple</d>
<d/>
<d/>
<d>Test details</d>
<d/>
<d>  water vs. berry</d>
<d>  water vs. peach</d>
<d>  water vs. lime</d>
<d>  water vs. pineapple</d>
<d>  berry vs. peach</d>
<d>  berry vs. lime</d>
<d>  berry vs. pineapple</d>
<d>  peach vs. lime</d>
<d>  peach vs. pineapple</d>
<d>  lime vs. pineapple</d>
</Subcolumn>
</RowTitlesColumn>
<YColumn Width="81" Decimals="15" Subcolumns="1">
<Title/>
<Subcolumn>
<d>1</d>
<d>10</d>
<d>0.05</d>
<d/>
<d>Mean Diff.</d>
<d/>
<d>-11.09</d>
<d>-10.48</d>
<d>-4.486</d>
<d>-9.081</d>
<d>0.6114</d>
<d>6.602</d>
<d>2.007</d>
<d>5.990</d>
<d>1.395</d>
<d>-4.595</d>
<d/>
<d/>
<d>Mean 1</d>
<d/>
<d>0.9535</d>
<d>0.9535</d>
<d>0.9535</d>
<d>0.9535</d>
<d>12.04</d>
<d>12.04</d>
<d>12.04</d>
<d>11.43</d>
<d>11.43</d>
<d>5.439</d>
</Subcolumn>
</YColumn>
<YColumn Width="109" Decimals="15" Subcolumns="1">
<Title/>
<Subcolumn>
<d/>
<d/>
<d/>
<d/>
<d>95% CI of diff.</d>
<d/>
<d>-23.23 to 1.058</d>
<d>-22.62 to 1.670</d>
<d>-16.63 to 7.660</d>
<d>-21.23 to 3.065</d>
<d>-11.53 to 12.76</d>
<d>-5.544 to 18.75</d>
<d>-10.14 to 14.15</d>
<d>-6.156 to 18.14</d>
<d>-10.75 to 13.54</d>
<d>-16.74 to 7.551</d>
<d/>
<d/>
<d>Mean 2</d>
<d/>
<d>12.04</d>
<d>11.43</d>
<d>5.439</d>
<d>10.03</d>
<d>11.43</d>
<d>5.439</d>
<d>10.03</d>
<d>5.439</d>
<d>10.03</d>
<d>10.03</d>
</Subcolumn>
</YColumn>
<YColumn Width="88" Decimals="15" Subcolumns="1">
<Title/>
<Subcolumn>
<d/>
<d/>
<d/>
<d/>
<d>Significant?</d>
<d/>
<d>No</d>
<d>No</d>
<d>No</d>
<d>No</d>
<d>No</d>
<d>No</d>
<d>No</d>
<d>No</d>
<d>No</d>
<d>No</d>
<d/>
<d/>
<d>Mean Diff.</d>
<d/>
<d>-11.09</d>
<d>-10.48</d>
<d>-4.486</d>
<d>-9.081</d>
<d>0.6114</d>
<d>6.602</d>
<d>2.007</d>
<d>5.990</d>
<d>1.395</d>
<d>-4.595</d>
</Subcolumn>
</YColumn>
<YColumn Width="81" Decimals="15" Subcolumns="1">
<Title/>
<Subcolumn>
<d/>
<d/>
<d/>
<d/>
<d>Summary</d>
<d/>
<d>ns</d>
<d>ns</d>
<d>ns</d>
<d>ns</d>
<d>ns</d>
<d>ns</d>
<d>ns</d>
<d>ns</d>
<d>ns</d>
<d>ns</d>
<d/>
<d/>
<d>SE of diff.</d>
<d/>
<d>3.852</d>
<d>3.852</d>
<d>3.852</d>
<d>3.852</d>
<d>3.852</d>
<d>3.852</d>
<d>3.852</d>
<d>3.852</d>
<d>3.852</d>
<d>3.852</d>
</Subcolumn>
</YColumn>
<YColumn Width="81" Decimals="15" Subcolumns="1">
<Title/>
<Subcolumn>
<d/>
<d/>
<d/>
<d/>
<d/>
<d/>
<d/>
<d/>
<d/>
<d/>
<d/>
<d/>
<d/>
<d/>
<d/>
<d/>
<d/>
<d/>
<d>n1</d>
<d/>
<d>5</d>
<d>5</d>
<d>5</d>
<d>5</d>
<d>5</d>
<d>5</d>
<d>5</d>
<d>5</d>
<d>5</d>
<d>5</d>
</Subcolumn>
</YColumn>
<YColumn Width="81" Decimals="15" Subcolumns="1">
<Title/>
<Subcolumn>
<d/>
<d/>
<d/>
<d/>
<d/>
<d/>
<d/>
<d/>
<d/>
<d/>
<d/>
<d/>
<d/>
<d/>
<d/>
<d/>
<d/>
<d/>
<d>n2</d>
<d/>
<d>5</d>
<d>5</d>
<d>5</d>
<d>5</d>
<d>5</d>
<d>5</d>
<d>5</d>
<d>5</d>
<d>5</d>
<d>5</d>
</Subcolumn>
</YColumn>
<YColumn Width="81" Decimals="15" Subcolumns="1">
<Title/>
<Subcolumn>
<d/>
<d/>
<d/>
<d/>
<d/>
<d/>
<d/>
<d/>
<d/>
<d/>
<d/>
<d/>
<d/>
<d/>
<d/>
<d/>
<d/>
<d/>
<d>t</d>
<d/>
<d>2.879</d>
<d>2.720</d>
<d>1.165</d>
<d>2.358</d>
<d>0.1587</d>
<d>1.714</d>
<d>0.5210</d>
<d>1.555</d>
<d>0.3623</d>
<d>1.193</d>
</Subcolumn>
</YColumn>
<YColumn Width="81" Decimals="15" Subcolumns="1">
<Title/>
<Subcolumn>
<d/>
<d/>
<d/>
<d/>
<d/>
<d/>
<d/>
<d/>
<d/>
<d/>
<d/>
<d/>
<d/>
<d/>
<d/>
<d/>
<d/>
<d/>
<d>DF</d>
<d/>
<d>20</d>
<d>20</d>
<d>20</d>
<d>20</d>
<d>20</d>
<d>20</d>
<d>20</d>
<d>20</d>
<d>20</d>
<d>20</d>
</Subcolumn>
</YColumn>
</Table>

<Table ID="Table56" XFormat="none" YFormat="text" TableType="Result" EVFormat="AsteriskAfterNumber">
<Title>Ordinary one-way ANOVA of Day 8 group 2:ANOVA</Title>
<RowTitlesColumn Width="361">
<Subcolumn>
<d>Table Analyzed</d>
<d/>
<d>ANOVA summary</d>
<d>  F</d>
<d>  P value</d>
<d>  P value summary</d>
<d>  Are differences among means statistically significant? (P &lt; 0.05)</d>
<d>  R square</d>
<d/>
<d>Brown-Forsythe test</d>
<d>  F (DFn, DFd)</d>
<d>  P value</d>
<d>  P value summary</d>
<d>  Significantly different standard deviations? (P &lt; 0.05)</d>
<d/>
<d>Bartlett's test</d>
<d>  Bartlett's statistic (corrected)</d>
<d>  P value</d>
<d>  P value summary</d>
<d>  Significantly different standard deviations? (P &lt; 0.05)</d>
<d/>
<d>ANOVA table</d>
<d>  Treatment (between columns)</d>
<d>  Residual (within columns)</d>
<d>  Total</d>
<d/>
<d>Data summary</d>
<d>  Number of treatments (columns)</d>
<d>  Number of values (total)</d>
</Subcolumn>
</RowTitlesColumn>
<YColumn Width="102" Decimals="15" Subcolumns="1">
<Title/>
<Subcolumn>
<d>Day 8 group 2</d>
<d/>
<d/>
<d>6.382</d>
<d>0.0018</d>
<d>**</d>
<d>Yes</d>
<d>0.5607</d>
<d/>
<d/>
<d>0.8266 (4, 20)</d>
<d>0.5238</d>
<d>ns</d>
<d>No</d>
<d/>
<d/>
<d>7.782</d>
<d>0.0999</d>
<d>ns</d>
<d>No</d>
<d/>
<d>SS</d>
<d>2249</d>
<d>1762</d>
<d>4011</d>
<d/>
<d/>
<d>5</d>
<d>25</d>
</Subcolumn>
</YColumn>
<YColumn Width="81" Decimals="15" Subcolumns="1">
<Title/>
<Subcolumn>
<d/>
<d/>
<d/>
<d/>
<d/>
<d/>
<d/>
<d/>
<d/>
<d/>
<d/>
<d/>
<d/>
<d/>
<d/>
<d/>
<d/>
<d/>
<d/>
<d/>
<d/>
<d>DF</d>
<d>4</d>
<d>20</d>
<d>24</d>
</Subcolumn>
</YColumn>
<YColumn Width="81" Decimals="15" Subcolumns="1">
<Title/>
<Subcolumn>
<d/>
<d/>
<d/>
<d/>
<d/>
<d/>
<d/>
<d/>
<d/>
<d/>
<d/>
<d/>
<d/>
<d/>
<d/>
<d/>
<d/>
<d/>
<d/>
<d/>
<d/>
<d>MS</d>
<d>562.3</d>
<d>88.10</d>
</Subcolumn>
</YColumn>
<YColumn Width="123" Decimals="15" Subcolumns="1">
<Title/>
<Subcolumn>
<d/>
<d/>
<d/>
<d/>
<d/>
<d/>
<d/>
<d/>
<d/>
<d/>
<d/>
<d/>
<d/>
<d/>
<d/>
<d/>
<d/>
<d/>
<d/>
<d/>
<d/>
<d>F (DFn, DFd)</d>
<d>F (4, 20) = 6.382</d>
</Subcolumn>
</YColumn>
<YColumn Width="81" Decimals="15" Subcolumns="1">
<Title/>
<Subcolumn>
<d/>
<d/>
<d/>
<d/>
<d/>
<d/>
<d/>
<d/>
<d/>
<d/>
<d/>
<d/>
<d/>
<d/>
<d/>
<d/>
<d/>
<d/>
<d/>
<d/>
<d/>
<d>P value</d>
<d>P = 0.0018</d>
</Subcolumn>
</YColumn>
</Table>
<Table ID="Table57" XFormat="none" YFormat="text" TableType="Result" EVFormat="AsteriskAfterNumber">
<Title>Ordinary one-way ANOVA of Day 8 group 2:Multiple comparisons</Title>
<RowTitlesColumn Width="216">
<Subcolumn>
<d>Number of families</d>
<d>Number of comparisons per family</d>
<d>Alpha</d>
<d/>
<d>Bonferroni's multiple comparisons test</d>
<d/>
<d>  water vs. berry</d>
<d>  water vs. peach</d>
<d>  water vs. lime</d>
<d>  water vs. pineapple</d>
<d>  berry vs. peach</d>
<d>  berry vs. lime</d>
<d>  berry vs. pineapple</d>
<d>  peach vs. lime</d>
<d>  peach vs. pineapple</d>
<d>  lime vs. pineapple</d>
<d/>
<d/>
<d>Test details</d>
<d/>
<d>  water vs. berry</d>
<d>  water vs. peach</d>
<d>  water vs. lime</d>
<d>  water vs. pineapple</d>
<d>  berry vs. peach</d>
<d>  berry vs. lime</d>
<d>  berry vs. pineapple</d>
<d>  peach vs. lime</d>
<d>  peach vs. pineapple</d>
<d>  lime vs. pineapple</d>
</Subcolumn>
</RowTitlesColumn>
<YColumn Width="81" Decimals="15" Subcolumns="1">
<Title/>
<Subcolumn>
<d>1</d>
<d>10</d>
<d>0.05</d>
<d/>
<d>Mean Diff.</d>
<d/>
<d>-15.78</d>
<d>-24.12</d>
<d>-7.104</d>
<d>-24.04</d>
<d>-8.341</d>
<d>8.678</d>
<d>-8.260</d>
<d>17.02</d>
<d>0.08052</d>
<d>-16.94</d>
<d/>
<d/>
<d>Mean 1</d>
<d/>
<d>3.583</d>
<d>3.583</d>
<d>3.583</d>
<d>3.583</d>
<d>19.37</d>
<d>19.37</d>
<d>19.37</d>
<d>27.71</d>
<d>27.71</d>
<d>10.69</d>
</Subcolumn>
</YColumn>
<YColumn Width="116" Decimals="15" Subcolumns="1">
<Title/>
<Subcolumn>
<d/>
<d/>
<d/>
<d/>
<d>95% CI of diff.</d>
<d/>
<d>-34.50 to 2.938</d>
<d>-42.84 to -5.403</d>
<d>-25.82 to 11.62</d>
<d>-42.76 to -5.322</d>
<d>-27.06 to 10.38</d>
<d>-10.04 to 27.40</d>
<d>-26.98 to 10.46</d>
<d>-1.701 to 35.74</d>
<d>-18.64 to 18.80</d>
<d>-35.66 to 1.782</d>
<d/>
<d/>
<d>Mean 2</d>
<d/>
<d>19.37</d>
<d>27.71</d>
<d>10.69</d>
<d>27.63</d>
<d>27.71</d>
<d>10.69</d>
<d>27.63</d>
<d>10.69</d>
<d>27.63</d>
<d>27.63</d>
</Subcolumn>
</YColumn>
<YColumn Width="88" Decimals="15" Subcolumns="1">
<Title/>
<Subcolumn>
<d/>
<d/>
<d/>
<d/>
<d>Significant?</d>
<d/>
<d>No</d>
<d>Yes</d>
<d>No</d>
<d>Yes</d>
<d>No</d>
<d>No</d>
<d>No</d>
<d>No</d>
<d>No</d>
<d>No</d>
<d/>
<d/>
<d>Mean Diff.</d>
<d/>
<d>-15.78</d>
<d>-24.12</d>
<d>-7.104</d>
<d>-24.04</d>
<d>-8.341</d>
<d>8.678</d>
<d>-8.260</d>
<d>17.02</d>
<d>0.08052</d>
<d>-16.94</d>
</Subcolumn>
</YColumn>
<YColumn Width="81" Decimals="15" Subcolumns="1">
<Title/>
<Subcolumn>
<d/>
<d/>
<d/>
<d/>
<d>Summary</d>
<d/>
<d>ns</d>
<d>**</d>
<d>ns</d>
<d>**</d>
<d>ns</d>
<d>ns</d>
<d>ns</d>
<d>ns</d>
<d>ns</d>
<d>ns</d>
<d/>
<d/>
<d>SE of diff.</d>
<d/>
<d>5.936</d>
<d>5.936</d>
<d>5.936</d>
<d>5.936</d>
<d>5.936</d>
<d>5.936</d>
<d>5.936</d>
<d>5.936</d>
<d>5.936</d>
<d>5.936</d>
</Subcolumn>
</YColumn>
<YColumn Width="81" Decimals="15" Subcolumns="1">
<Title/>
<Subcolumn>
<d/>
<d/>
<d/>
<d/>
<d/>
<d/>
<d/>
<d/>
<d/>
<d/>
<d/>
<d/>
<d/>
<d/>
<d/>
<d/>
<d/>
<d/>
<d>n1</d>
<d/>
<d>5</d>
<d>5</d>
<d>5</d>
<d>5</d>
<d>5</d>
<d>5</d>
<d>5</d>
<d>5</d>
<d>5</d>
<d>5</d>
</Subcolumn>
</YColumn>
<YColumn Width="81" Decimals="15" Subcolumns="1">
<Title/>
<Subcolumn>
<d/>
<d/>
<d/>
<d/>
<d/>
<d/>
<d/>
<d/>
<d/>
<d/>
<d/>
<d/>
<d/>
<d/>
<d/>
<d/>
<d/>
<d/>
<d>n2</d>
<d/>
<d>5</d>
<d>5</d>
<d>5</d>
<d>5</d>
<d>5</d>
<d>5</d>
<d>5</d>
<d>5</d>
<d>5</d>
<d>5</d>
</Subcolumn>
</YColumn>
<YColumn Width="81" Decimals="15" Subcolumns="1">
<Title/>
<Subcolumn>
<d/>
<d/>
<d/>
<d/>
<d/>
<d/>
<d/>
<d/>
<d/>
<d/>
<d/>
<d/>
<d/>
<d/>
<d/>
<d/>
<d/>
<d/>
<d>t</d>
<d/>
<d>2.659</d>
<d>4.064</d>
<d>1.197</d>
<d>4.050</d>
<d>1.405</d>
<d>1.462</d>
<d>1.391</d>
<d>2.867</d>
<d>0.01356</d>
<d>2.853</d>
</Subcolumn>
</YColumn>
<YColumn Width="81" Decimals="15" Subcolumns="1">
<Title/>
<Subcolumn>
<d/>
<d/>
<d/>
<d/>
<d/>
<d/>
<d/>
<d/>
<d/>
<d/>
<d/>
<d/>
<d/>
<d/>
<d/>
<d/>
<d/>
<d/>
<d>DF</d>
<d/>
<d>20</d>
<d>20</d>
<d>20</d>
<d>20</d>
<d>20</d>
<d>20</d>
<d>20</d>
<d>20</d>
<d>20</d>
<d>20</d>
</Subcolumn>
</YColumn>
</Table>

<Table ID="Table58" XFormat="none" YFormat="text" TableType="Result" EVFormat="AsteriskAfterNumber">
<Title>Ordinary one-way ANOVA of  Day 10 group 2:ANOVA</Title>
<RowTitlesColumn Width="361">
<Subcolumn>
<d>Table Analyzed</d>
<d/>
<d>ANOVA summary</d>
<d>  F</d>
<d>  P value</d>
<d>  P value summary</d>
<d>  Are differences among means statistically significant? (P &lt; 0.05)</d>
<d>  R square</d>
<d/>
<d>Brown-Forsythe test</d>
<d>  F (DFn, DFd)</d>
<d>  P value</d>
<d>  P value summary</d>
<d>  Significantly different standard deviations? (P &lt; 0.05)</d>
<d/>
<d>Bartlett's test</d>
<d>  Bartlett's statistic (corrected)</d>
<d>  P value</d>
<d>  P value summary</d>
<d>  Significantly different standard deviations? (P &lt; 0.05)</d>
<d/>
<d>ANOVA table</d>
<d>  Treatment (between columns)</d>
<d>  Residual (within columns)</d>
<d>  Total</d>
<d/>
<d>Data summary</d>
<d>  Number of treatments (columns)</d>
<d>  Number of values (total)</d>
</Subcolumn>
</RowTitlesColumn>
<YColumn Width="109" Decimals="15" Subcolumns="1">
<Title/>
<Subcolumn>
<d> Day 10 group 2</d>
<d/>
<d/>
<d>7.810</d>
<d>0.0006</d>
<d>***</d>
<d>Yes</d>
<d>0.6097</d>
<d/>
<d/>
<d>0.8791 (4, 20)</d>
<d>0.4940</d>
<d>ns</d>
<d>No</d>
<d/>
<d/>
<d>9.579</d>
<d>0.0482</d>
<d>*</d>
<d>Yes</d>
<d/>
<d>SS</d>
<d>2992</d>
<d>1915</d>
<d>4907</d>
<d/>
<d/>
<d>5</d>
<d>25</d>
</Subcolumn>
</YColumn>
<YColumn Width="81" Decimals="15" Subcolumns="1">
<Title/>
<Subcolumn>
<d/>
<d/>
<d/>
<d/>
<d/>
<d/>
<d/>
<d/>
<d/>
<d/>
<d/>
<d/>
<d/>
<d/>
<d/>
<d/>
<d/>
<d/>
<d/>
<d/>
<d/>
<d>DF</d>
<d>4</d>
<d>20</d>
<d>24</d>
</Subcolumn>
</YColumn>
<YColumn Width="81" Decimals="15" Subcolumns="1">
<Title/>
<Subcolumn>
<d/>
<d/>
<d/>
<d/>
<d/>
<d/>
<d/>
<d/>
<d/>
<d/>
<d/>
<d/>
<d/>
<d/>
<d/>
<d/>
<d/>
<d/>
<d/>
<d/>
<d/>
<d>MS</d>
<d>748.0</d>
<d>95.77</d>
</Subcolumn>
</YColumn>
<YColumn Width="123" Decimals="15" Subcolumns="1">
<Title/>
<Subcolumn>
<d/>
<d/>
<d/>
<d/>
<d/>
<d/>
<d/>
<d/>
<d/>
<d/>
<d/>
<d/>
<d/>
<d/>
<d/>
<d/>
<d/>
<d/>
<d/>
<d/>
<d/>
<d>F (DFn, DFd)</d>
<d>F (4, 20) = 7.810</d>
</Subcolumn>
</YColumn>
<YColumn Width="81" Decimals="15" Subcolumns="1">
<Title/>
<Subcolumn>
<d/>
<d/>
<d/>
<d/>
<d/>
<d/>
<d/>
<d/>
<d/>
<d/>
<d/>
<d/>
<d/>
<d/>
<d/>
<d/>
<d/>
<d/>
<d/>
<d/>
<d/>
<d>P value</d>
<d>P = 0.0006</d>
</Subcolumn>
</YColumn>
</Table>
<Table ID="Table59" XFormat="none" YFormat="text" TableType="Result" EVFormat="AsteriskAfterNumber">
<Title>Ordinary one-way ANOVA of  Day 10 group 2:Multiple comparisons</Title>
<RowTitlesColumn Width="216">
<Subcolumn>
<d>Number of families</d>
<d>Number of comparisons per family</d>
<d>Alpha</d>
<d/>
<d>Bonferroni's multiple comparisons test</d>
<d/>
<d>  water vs. berry</d>
<d>  water vs. peach</d>
<d>  water vs. lime</d>
<d>  water vs. pineapple</d>
<d>  berry vs. peach</d>
<d>  berry vs. lime</d>
<d>  berry vs. pineapple</d>
<d>  peach vs. lime</d>
<d>  peach vs. pineapple</d>
<d>  lime vs. pineapple</d>
<d/>
<d/>
<d>Test details</d>
<d/>
<d>  water vs. berry</d>
<d>  water vs. peach</d>
<d>  water vs. lime</d>
<d>  water vs. pineapple</d>
<d>  berry vs. peach</d>
<d>  berry vs. lime</d>
<d>  berry vs. pineapple</d>
<d>  peach vs. lime</d>
<d>  peach vs. pineapple</d>
<d>  lime vs. pineapple</d>
</Subcolumn>
</RowTitlesColumn>
<YColumn Width="81" Decimals="15" Subcolumns="1">
<Title/>
<Subcolumn>
<d>1</d>
<d>10</d>
<d>0.05</d>
<d/>
<d>Mean Diff.</d>
<d/>
<d>-21.38</d>
<d>-28.21</d>
<d>-10.15</d>
<d>-27.91</d>
<d>-6.835</d>
<d>11.23</d>
<d>-6.531</d>
<d>18.06</d>
<d>0.3046</d>
<d>-17.76</d>
<d/>
<d/>
<d>Mean 1</d>
<d/>
<d>4.054</d>
<d>4.054</d>
<d>4.054</d>
<d>4.054</d>
<d>25.43</d>
<d>25.43</d>
<d>25.43</d>
<d>32.27</d>
<d>32.27</d>
<d>14.20</d>
</Subcolumn>
</YColumn>
<YColumn Width="116" Decimals="15" Subcolumns="1">
<Title/>
<Subcolumn>
<d/>
<d/>
<d/>
<d/>
<d>95% CI of diff.</d>
<d/>
<d>-40.89 to -1.859</d>
<d>-47.73 to -8.694</d>
<d>-29.67 to 9.371</d>
<d>-47.43 to -8.389</d>
<d>-26.35 to 12.68</d>
<d>-8.289 to 30.75</d>
<d>-26.05 to 12.99</d>
<d>-1.453 to 37.58</d>
<d>-19.21 to 19.82</d>
<d>-37.28 to 1.758</d>
<d/>
<d/>
<d>Mean 2</d>
<d/>
<d>25.43</d>
<d>32.27</d>
<d>14.20</d>
<d>31.96</d>
<d>32.27</d>
<d>14.20</d>
<d>31.96</d>
<d>14.20</d>
<d>31.96</d>
<d>31.96</d>
</Subcolumn>
</YColumn>
<YColumn Width="88" Decimals="15" Subcolumns="1">
<Title/>
<Subcolumn>
<d/>
<d/>
<d/>
<d/>
<d>Significant?</d>
<d/>
<d>Yes</d>
<d>Yes</d>
<d>No</d>
<d>Yes</d>
<d>No</d>
<d>No</d>
<d>No</d>
<d>No</d>
<d>No</d>
<d>No</d>
<d/>
<d/>
<d>Mean Diff.</d>
<d/>
<d>-21.38</d>
<d>-28.21</d>
<d>-10.15</d>
<d>-27.91</d>
<d>-6.835</d>
<d>11.23</d>
<d>-6.531</d>
<d>18.06</d>
<d>0.3046</d>
<d>-17.76</d>
</Subcolumn>
</YColumn>
<YColumn Width="81" Decimals="15" Subcolumns="1">
<Title/>
<Subcolumn>
<d/>
<d/>
<d/>
<d/>
<d>Summary</d>
<d/>
<d>*</d>
<d>**</d>
<d>ns</d>
<d>**</d>
<d>ns</d>
<d>ns</d>
<d>ns</d>
<d>ns</d>
<d>ns</d>
<d>ns</d>
<d/>
<d/>
<d>SE of diff.</d>
<d/>
<d>6.189</d>
<d>6.189</d>
<d>6.189</d>
<d>6.189</d>
<d>6.189</d>
<d>6.189</d>
<d>6.189</d>
<d>6.189</d>
<d>6.189</d>
<d>6.189</d>
</Subcolumn>
</YColumn>
<YColumn Width="81" Decimals="15" Subcolumns="1">
<Title/>
<Subcolumn>
<d/>
<d/>
<d/>
<d/>
<d/>
<d/>
<d/>
<d/>
<d/>
<d/>
<d/>
<d/>
<d/>
<d/>
<d/>
<d/>
<d/>
<d/>
<d>n1</d>
<d/>
<d>5</d>
<d>5</d>
<d>5</d>
<d>5</d>
<d>5</d>
<d>5</d>
<d>5</d>
<d>5</d>
<d>5</d>
<d>5</d>
</Subcolumn>
</YColumn>
<YColumn Width="81" Decimals="15" Subcolumns="1">
<Title/>
<Subcolumn>
<d/>
<d/>
<d/>
<d/>
<d/>
<d/>
<d/>
<d/>
<d/>
<d/>
<d/>
<d/>
<d/>
<d/>
<d/>
<d/>
<d/>
<d/>
<d>n2</d>
<d/>
<d>5</d>
<d>5</d>
<d>5</d>
<d>5</d>
<d>5</d>
<d>5</d>
<d>5</d>
<d>5</d>
<d>5</d>
<d>5</d>
</Subcolumn>
</YColumn>
<YColumn Width="81" Decimals="15" Subcolumns="1">
<Title/>
<Subcolumn>
<d/>
<d/>
<d/>
<d/>
<d/>
<d/>
<d/>
<d/>
<d/>
<d/>
<d/>
<d/>
<d/>
<d/>
<d/>
<d/>
<d/>
<d/>
<d>t</d>
<d/>
<d>3.454</d>
<d>4.558</d>
<d>1.639</d>
<d>4.509</d>
<d>1.104</d>
<d>1.814</d>
<d>1.055</d>
<d>2.919</d>
<d>0.04921</d>
<d>2.869</d>
</Subcolumn>
</YColumn>
<YColumn Width="81" Decimals="15" Subcolumns="1">
<Title/>
<Subcolumn>
<d/>
<d/>
<d/>
<d/>
<d/>
<d/>
<d/>
<d/>
<d/>
<d/>
<d/>
<d/>
<d/>
<d/>
<d/>
<d/>
<d/>
<d/>
<d>DF</d>
<d/>
<d>20</d>
<d>20</d>
<d>20</d>
<d>20</d>
<d>20</d>
<d>20</d>
<d>20</d>
<d>20</d>
<d>20</d>
<d>20</d>
</Subcolumn>
</YColumn>
</Table>

<Table ID="Table60" XFormat="none" YFormat="text" TableType="Result" EVFormat="AsteriskAfterNumber">
<Title>RM one-way ANOVA of Day 12 group 2:ANOVA</Title>
<RowTitlesColumn Width="227">
<Subcolumn>
<d>Table Analyzed</d>
<d/>
<d>Repeated measures ANOVA summary</d>
<d>  Assume sphericity?</d>
<d>  F</d>
<d>  P value</d>
<d>  P value summary</d>
<d>  Statistically significant (P &lt; 0.05)?</d>
<d>  Geisser-Greenhouse's epsilon</d>
<d>  R square</d>
<d/>
<d>Was the matching effective?</d>
<d>  F</d>
<d>  P value</d>
<d>  P value summary</d>
<d>  Is there significant matching (P &lt; 0.05)?</d>
<d>  R square</d>
<d/>
<d>ANOVA table</d>
<d>  Treatment (between columns)</d>
<d>  Individual (between rows)</d>
<d>  Residual (random)</d>
<d>  Total</d>
<d/>
<d>Data summary</d>
<d>  Number of treatments (columns)</d>
<d>  Number of subjects (rows)</d>
</Subcolumn>
</RowTitlesColumn>
<YColumn Width="102" Decimals="15" Subcolumns="1">
<Title/>
<Subcolumn>
<d>Day 12 group 2</d>
<d/>
<d/>
<d>No</d>
<d>3.632</d>
<d>0.0976</d>
<d>ns</d>
<d>No</d>
<d>0.3796</d>
<d>0.4759</d>
<d/>
<d/>
<d>1.358</d>
<d>0.2922</d>
<d>ns</d>
<d>No</d>
<d>0.1510</d>
<d/>
<d>SS</d>
<d>2435</d>
<d>910.3</d>
<d>2682</d>
<d>6027</d>
<d/>
<d/>
<d>5</d>
<d>5</d>
</Subcolumn>
</YColumn>
<YColumn Width="81" Decimals="15" Subcolumns="1">
<Title/>
<Subcolumn>
<d/>
<d/>
<d/>
<d/>
<d/>
<d/>
<d/>
<d/>
<d/>
<d/>
<d/>
<d/>
<d/>
<d/>
<d/>
<d/>
<d/>
<d/>
<d>DF</d>
<d>4</d>
<d>4</d>
<d>16</d>
<d>24</d>
</Subcolumn>
</YColumn>
<YColumn Width="81" Decimals="15" Subcolumns="1">
<Title/>
<Subcolumn>
<d/>
<d/>
<d/>
<d/>
<d/>
<d/>
<d/>
<d/>
<d/>
<d/>
<d/>
<d/>
<d/>
<d/>
<d/>
<d/>
<d/>
<d/>
<d>MS</d>
<d>608.7</d>
<d>227.6</d>
<d>167.6</d>
</Subcolumn>
</YColumn>
<YColumn Width="172" Decimals="15" Subcolumns="1">
<Title/>
<Subcolumn>
<d/>
<d/>
<d/>
<d/>
<d/>
<d/>
<d/>
<d/>
<d/>
<d/>
<d/>
<d/>
<d/>
<d/>
<d/>
<d/>
<d/>
<d/>
<d>F (DFn, DFd)</d>
<d>F (1.518, 6.073) = 3.632</d>
<d>F (4, 16) = 1.358</d>
</Subcolumn>
</YColumn>
<YColumn Width="81" Decimals="15" Subcolumns="1">
<Title/>
<Subcolumn>
<d/>
<d/>
<d/>
<d/>
<d/>
<d/>
<d/>
<d/>
<d/>
<d/>
<d/>
<d/>
<d/>
<d/>
<d/>
<d/>
<d/>
<d/>
<d>P value</d>
<d>P = 0.0976</d>
<d>P = 0.2922</d>
</Subcolumn>
</YColumn>
</Table>
<Table ID="Table61" XFormat="none" YFormat="text" TableType="Result" EVFormat="AsteriskAfterNumber">
<Title>RM one-way ANOVA of Day 12 group 2:Multiple comparisons</Title>
<RowTitlesColumn Width="216">
<Subcolumn>
<d>Number of families</d>
<d>Number of comparisons per family</d>
<d>Alpha</d>
<d/>
<d>Bonferroni's multiple comparisons test</d>
<d/>
<d>  water vs. berry</d>
<d>  water vs. peach</d>
<d>  water vs. lime</d>
<d>  water vs. pineapple</d>
<d>  berry vs. peach</d>
<d>  berry vs. lime</d>
<d>  berry vs. pineapple</d>
<d>  peach vs. lime</d>
<d>  peach vs. pineapple</d>
<d>  lime vs. pineapple</d>
<d/>
<d/>
<d>Test details</d>
<d/>
<d>  water vs. berry</d>
<d>  water vs. peach</d>
<d>  water vs. lime</d>
<d>  water vs. pineapple</d>
<d>  berry vs. peach</d>
<d>  berry vs. lime</d>
<d>  berry vs. pineapple</d>
<d>  peach vs. lime</d>
<d>  peach vs. pineapple</d>
<d>  lime vs. pineapple</d>
</Subcolumn>
</RowTitlesColumn>
<YColumn Width="81" Decimals="15" Subcolumns="1">
<Title/>
<Subcolumn>
<d>1</d>
<d>10</d>
<d>0.05</d>
<d/>
<d>Mean Diff.</d>
<d/>
<d>-25.72</d>
<d>-19.61</d>
<d>-13.93</d>
<d>-27.30</d>
<d>6.116</d>
<d>11.79</d>
<d>-1.583</d>
<d>5.675</d>
<d>-7.698</d>
<d>-13.37</d>
<d/>
<d/>
<d>Mean 1</d>
<d/>
<d>8.708</d>
<d>8.708</d>
<d>8.708</d>
<d>8.708</d>
<d>34.43</d>
<d>34.43</d>
<d>34.43</d>
<d>28.31</d>
<d>28.31</d>
<d>22.64</d>
</Subcolumn>
</YColumn>
<YColumn Width="109" Decimals="15" Subcolumns="1">
<Title/>
<Subcolumn>
<d/>
<d/>
<d/>
<d/>
<d>95% CI of diff.</d>
<d/>
<d>-62.69 to 11.25</d>
<d>-89.85 to 50.64</d>
<d>-35.07 to 7.205</d>
<d>-66.12 to 11.51</d>
<d>-40.99 to 53.22</d>
<d>-33.34 to 56.93</d>
<d>-21.70 to 18.53</d>
<d>-63.09 to 74.44</d>
<d>-43.15 to 27.75</d>
<d>-59.25 to 32.50</d>
<d/>
<d/>
<d>Mean 2</d>
<d/>
<d>34.43</d>
<d>28.31</d>
<d>22.64</d>
<d>36.01</d>
<d>28.31</d>
<d>22.64</d>
<d>36.01</d>
<d>22.64</d>
<d>36.01</d>
<d>36.01</d>
</Subcolumn>
</YColumn>
<YColumn Width="88" Decimals="15" Subcolumns="1">
<Title/>
<Subcolumn>
<d/>
<d/>
<d/>
<d/>
<d>Significant?</d>
<d/>
<d>No</d>
<d>No</d>
<d>No</d>
<d>No</d>
<d>No</d>
<d>No</d>
<d>No</d>
<d>No</d>
<d>No</d>
<d>No</d>
<d/>
<d/>
<d>Mean Diff.</d>
<d/>
<d>-25.72</d>
<d>-19.61</d>
<d>-13.93</d>
<d>-27.30</d>
<d>6.116</d>
<d>11.79</d>
<d>-1.583</d>
<d>5.675</d>
<d>-7.698</d>
<d>-13.37</d>
</Subcolumn>
</YColumn>
<YColumn Width="81" Decimals="15" Subcolumns="1">
<Title/>
<Subcolumn>
<d/>
<d/>
<d/>
<d/>
<d>Summary</d>
<d/>
<d>ns</d>
<d>ns</d>
<d>ns</d>
<d>ns</d>
<d>ns</d>
<d>ns</d>
<d>ns</d>
<d>ns</d>
<d>ns</d>
<d>ns</d>
<d/>
<d/>
<d>SE of diff.</d>
<d/>
<d>6.605</d>
<d>12.55</d>
<d>3.776</d>
<d>6.934</d>
<d>8.416</d>
<d>8.063</d>
<d>3.594</d>
<d>12.28</d>
<d>6.333</d>
<d>8.196</d>
</Subcolumn>
</YColumn>
<YColumn Width="81" Decimals="15" Subcolumns="1">
<Title/>
<Subcolumn>
<d/>
<d/>
<d/>
<d/>
<d/>
<d/>
<d/>
<d/>
<d/>
<d/>
<d/>
<d/>
<d/>
<d/>
<d/>
<d/>
<d/>
<d/>
<d>n1</d>
<d/>
<d>5</d>
<d>5</d>
<d>5</d>
<d>5</d>
<d>5</d>
<d>5</d>
<d>5</d>
<d>5</d>
<d>5</d>
<d>5</d>
</Subcolumn>
</YColumn>
<YColumn Width="81" Decimals="15" Subcolumns="1">
<Title/>
<Subcolumn>
<d/>
<d/>
<d/>
<d/>
<d/>
<d/>
<d/>
<d/>
<d/>
<d/>
<d/>
<d/>
<d/>
<d/>
<d/>
<d/>
<d/>
<d/>
<d>n2</d>
<d/>
<d>5</d>
<d>5</d>
<d>5</d>
<d>5</d>
<d>5</d>
<d>5</d>
<d>5</d>
<d>5</d>
<d>5</d>
<d>5</d>
</Subcolumn>
</YColumn>
<YColumn Width="81" Decimals="15" Subcolumns="1">
<Title/>
<Subcolumn>
<d/>
<d/>
<d/>
<d/>
<d/>
<d/>
<d/>
<d/>
<d/>
<d/>
<d/>
<d/>
<d/>
<d/>
<d/>
<d/>
<d/>
<d/>
<d>t</d>
<d/>
<d>3.894</d>
<d>1.562</d>
<d>3.689</d>
<d>3.938</d>
<d>0.7267</d>
<d>1.462</d>
<d>0.4403</d>
<d>0.4619</d>
<d>1.216</d>
<d>1.632</d>
</Subcolumn>
</YColumn>
<YColumn Width="81" Decimals="15" Subcolumns="1">
<Title/>
<Subcolumn>
<d/>
<d/>
<d/>
<d/>
<d/>
<d/>
<d/>
<d/>
<d/>
<d/>
<d/>
<d/>
<d/>
<d/>
<d/>
<d/>
<d/>
<d/>
<d>DF</d>
<d/>
<d>4</d>
<d>4</d>
<d>4</d>
<d>4</d>
<d>4</d>
<d>4</d>
<d>4</d>
<d>4</d>
<d>4</d>
<d>4</d>
</Subcolumn>
</YColumn>
</Table>

<Table ID="Table62" XFormat="none" YFormat="text" TableType="Result" EVFormat="AsteriskAfterNumber">
<Title>Ordinary one-way ANOVA of Day 15 group 2:ANOVA</Title>
<RowTitlesColumn Width="361">
<Subcolumn>
<d>Table Analyzed</d>
<d/>
<d>ANOVA summary</d>
<d>  F</d>
<d>  P value</d>
<d>  P value summary</d>
<d>  Are differences among means statistically significant? (P &lt; 0.05)</d>
<d>  R square</d>
<d/>
<d>Brown-Forsythe test</d>
<d>  F (DFn, DFd)</d>
<d>  P value</d>
<d>  P value summary</d>
<d>  Significantly different standard deviations? (P &lt; 0.05)</d>
<d/>
<d>Bartlett's test</d>
<d>  Bartlett's statistic (corrected)</d>
<d>  P value</d>
<d>  P value summary</d>
<d>  Significantly different standard deviations? (P &lt; 0.05)</d>
<d/>
<d>ANOVA table</d>
<d>  Treatment (between columns)</d>
<d>  Residual (within columns)</d>
<d>  Total</d>
<d/>
<d>Data summary</d>
<d>  Number of treatments (columns)</d>
<d>  Number of values (total)</d>
</Subcolumn>
</RowTitlesColumn>
<YColumn Width="102" Decimals="15" Subcolumns="1">
<Title/>
<Subcolumn>
<d>Day 15 group 2</d>
<d/>
<d/>
<d>6.885</d>
<d>0.0012</d>
<d>**</d>
<d>Yes</d>
<d>0.5793</d>
<d/>
<d/>
<d>1.593 (4, 20)</d>
<d>0.2149</d>
<d>ns</d>
<d>No</d>
<d/>
<d/>
<d>6.933</d>
<d>0.1395</d>
<d>ns</d>
<d>No</d>
<d/>
<d>SS</d>
<d>6042</d>
<d>4388</d>
<d>10431</d>
<d/>
<d/>
<d>5</d>
<d>25</d>
</Subcolumn>
</YColumn>
<YColumn Width="81" Decimals="15" Subcolumns="1">
<Title/>
<Subcolumn>
<d/>
<d/>
<d/>
<d/>
<d/>
<d/>
<d/>
<d/>
<d/>
<d/>
<d/>
<d/>
<d/>
<d/>
<d/>
<d/>
<d/>
<d/>
<d/>
<d/>
<d/>
<d>DF</d>
<d>4</d>
<d>20</d>
<d>24</d>
</Subcolumn>
</YColumn>
<YColumn Width="81" Decimals="15" Subcolumns="1">
<Title/>
<Subcolumn>
<d/>
<d/>
<d/>
<d/>
<d/>
<d/>
<d/>
<d/>
<d/>
<d/>
<d/>
<d/>
<d/>
<d/>
<d/>
<d/>
<d/>
<d/>
<d/>
<d/>
<d/>
<d>MS</d>
<d>1511</d>
<d>219.4</d>
</Subcolumn>
</YColumn>
<YColumn Width="123" Decimals="15" Subcolumns="1">
<Title/>
<Subcolumn>
<d/>
<d/>
<d/>
<d/>
<d/>
<d/>
<d/>
<d/>
<d/>
<d/>
<d/>
<d/>
<d/>
<d/>
<d/>
<d/>
<d/>
<d/>
<d/>
<d/>
<d/>
<d>F (DFn, DFd)</d>
<d>F (4, 20) = 6.885</d>
</Subcolumn>
</YColumn>
<YColumn Width="81" Decimals="15" Subcolumns="1">
<Title/>
<Subcolumn>
<d/>
<d/>
<d/>
<d/>
<d/>
<d/>
<d/>
<d/>
<d/>
<d/>
<d/>
<d/>
<d/>
<d/>
<d/>
<d/>
<d/>
<d/>
<d/>
<d/>
<d/>
<d>P value</d>
<d>P = 0.0012</d>
</Subcolumn>
</YColumn>
</Table>
<Table ID="Table63" XFormat="none" YFormat="text" TableType="Result" EVFormat="AsteriskAfterNumber">
<Title>Ordinary one-way ANOVA of Day 15 group 2:Multiple comparisons</Title>
<RowTitlesColumn Width="216">
<Subcolumn>
<d>Number of families</d>
<d>Number of comparisons per family</d>
<d>Alpha</d>
<d/>
<d>Bonferroni's multiple comparisons test</d>
<d/>
<d>  water vs. berry</d>
<d>  water vs. peach</d>
<d>  water vs. lime</d>
<d>  water vs. pineapple</d>
<d>  berry vs. peach</d>
<d>  berry vs. lime</d>
<d>  berry vs. pineapple</d>
<d>  peach vs. lime</d>
<d>  peach vs. pineapple</d>
<d>  lime vs. pineapple</d>
<d/>
<d/>
<d>Test details</d>
<d/>
<d>  water vs. berry</d>
<d>  water vs. peach</d>
<d>  water vs. lime</d>
<d>  water vs. pineapple</d>
<d>  berry vs. peach</d>
<d>  berry vs. lime</d>
<d>  berry vs. pineapple</d>
<d>  peach vs. lime</d>
<d>  peach vs. pineapple</d>
<d>  lime vs. pineapple</d>
</Subcolumn>
</RowTitlesColumn>
<YColumn Width="81" Decimals="15" Subcolumns="1">
<Title/>
<Subcolumn>
<d>1</d>
<d>10</d>
<d>0.05</d>
<d/>
<d>Mean Diff.</d>
<d/>
<d>-43.46</d>
<d>-36.32</d>
<d>-28.15</d>
<d>-39.25</d>
<d>7.140</d>
<d>15.31</d>
<d>4.217</d>
<d>8.168</d>
<d>-2.923</d>
<d>-11.09</d>
<d/>
<d/>
<d>Mean 1</d>
<d/>
<d>5.356</d>
<d>5.356</d>
<d>5.356</d>
<d>5.356</d>
<d>48.82</d>
<d>48.82</d>
<d>48.82</d>
<d>41.68</d>
<d>41.68</d>
<d>33.51</d>
</Subcolumn>
</YColumn>
<YColumn Width="116" Decimals="15" Subcolumns="1">
<Title/>
<Subcolumn>
<d/>
<d/>
<d/>
<d/>
<d>95% CI of diff.</d>
<d/>
<d>-73.00 to -13.92</d>
<d>-65.86 to -6.780</d>
<d>-57.70 to 1.388</d>
<d>-68.79 to -9.703</d>
<d>-22.40 to 36.68</d>
<d>-14.23 to 44.85</d>
<d>-25.32 to 33.76</d>
<d>-21.37 to 37.71</d>
<d>-32.46 to 26.62</d>
<d>-40.63 to 18.45</d>
<d/>
<d/>
<d>Mean 2</d>
<d/>
<d>48.82</d>
<d>41.68</d>
<d>33.51</d>
<d>44.60</d>
<d>41.68</d>
<d>33.51</d>
<d>44.60</d>
<d>33.51</d>
<d>44.60</d>
<d>44.60</d>
</Subcolumn>
</YColumn>
<YColumn Width="88" Decimals="15" Subcolumns="1">
<Title/>
<Subcolumn>
<d/>
<d/>
<d/>
<d/>
<d>Significant?</d>
<d/>
<d>Yes</d>
<d>Yes</d>
<d>No</d>
<d>Yes</d>
<d>No</d>
<d>No</d>
<d>No</d>
<d>No</d>
<d>No</d>
<d>No</d>
<d/>
<d/>
<d>Mean Diff.</d>
<d/>
<d>-43.46</d>
<d>-36.32</d>
<d>-28.15</d>
<d>-39.25</d>
<d>7.140</d>
<d>15.31</d>
<d>4.217</d>
<d>8.168</d>
<d>-2.923</d>
<d>-11.09</d>
</Subcolumn>
</YColumn>
<YColumn Width="81" Decimals="15" Subcolumns="1">
<Title/>
<Subcolumn>
<d/>
<d/>
<d/>
<d/>
<d>Summary</d>
<d/>
<d>**</d>
<d>**</d>
<d>ns</d>
<d>**</d>
<d>ns</d>
<d>ns</d>
<d>ns</d>
<d>ns</d>
<d>ns</d>
<d>ns</d>
<d/>
<d/>
<d>SE of diff.</d>
<d/>
<d>9.368</d>
<d>9.368</d>
<d>9.368</d>
<d>9.368</d>
<d>9.368</d>
<d>9.368</d>
<d>9.368</d>
<d>9.368</d>
<d>9.368</d>
<d>9.368</d>
</Subcolumn>
</YColumn>
<YColumn Width="81" Decimals="15" Subcolumns="1">
<Title/>
<Subcolumn>
<d/>
<d/>
<d/>
<d/>
<d/>
<d/>
<d/>
<d/>
<d/>
<d/>
<d/>
<d/>
<d/>
<d/>
<d/>
<d/>
<d/>
<d/>
<d>n1</d>
<d/>
<d>5</d>
<d>5</d>
<d>5</d>
<d>5</d>
<d>5</d>
<d>5</d>
<d>5</d>
<d>5</d>
<d>5</d>
<d>5</d>
</Subcolumn>
</YColumn>
<YColumn Width="81" Decimals="15" Subcolumns="1">
<Title/>
<Subcolumn>
<d/>
<d/>
<d/>
<d/>
<d/>
<d/>
<d/>
<d/>
<d/>
<d/>
<d/>
<d/>
<d/>
<d/>
<d/>
<d/>
<d/>
<d/>
<d>n2</d>
<d/>
<d>5</d>
<d>5</d>
<d>5</d>
<d>5</d>
<d>5</d>
<d>5</d>
<d>5</d>
<d>5</d>
<d>5</d>
<d>5</d>
</Subcolumn>
</YColumn>
<YColumn Width="81" Decimals="15" Subcolumns="1">
<Title/>
<Subcolumn>
<d/>
<d/>
<d/>
<d/>
<d/>
<d/>
<d/>
<d/>
<d/>
<d/>
<d/>
<d/>
<d/>
<d/>
<d/>
<d/>
<d/>
<d/>
<d>t</d>
<d/>
<d>4.639</d>
<d>3.877</d>
<d>3.005</d>
<d>4.189</d>
<d>0.7621</d>
<d>1.634</d>
<d>0.4501</d>
<d>0.8719</d>
<d>0.3120</d>
<d>1.184</d>
</Subcolumn>
</YColumn>
<YColumn Width="81" Decimals="15" Subcolumns="1">
<Title/>
<Subcolumn>
<d/>
<d/>
<d/>
<d/>
<d/>
<d/>
<d/>
<d/>
<d/>
<d/>
<d/>
<d/>
<d/>
<d/>
<d/>
<d/>
<d/>
<d/>
<d>DF</d>
<d/>
<d>20</d>
<d>20</d>
<d>20</d>
<d>20</d>
<d>20</d>
<d>20</d>
<d>20</d>
<d>20</d>
<d>20</d>
<d>20</d>
</Subcolumn>
</YColumn>
</Table>

<Table ID="Table64" XFormat="none" YFormat="text" TableType="Result" EVFormat="AsteriskAfterNumber">
<Title>Ordinary one-way ANOVA of Day 17 group 2:ANOVA</Title>
<RowTitlesColumn Width="361">
<Subcolumn>
<d>Table Analyzed</d>
<d/>
<d>ANOVA summary</d>
<d>  F</d>
<d>  P value</d>
<d>  P value summary</d>
<d>  Are differences among means statistically significant? (P &lt; 0.05)</d>
<d>  R square</d>
<d/>
<d>Brown-Forsythe test</d>
<d>  F (DFn, DFd)</d>
<d>  P value</d>
<d>  P value summary</d>
<d>  Significantly different standard deviations? (P &lt; 0.05)</d>
<d/>
<d>Bartlett's test</d>
<d>  Bartlett's statistic (corrected)</d>
<d>  P value</d>
<d>  P value summary</d>
<d>  Significantly different standard deviations? (P &lt; 0.05)</d>
<d/>
<d>ANOVA table</d>
<d>  Treatment (between columns)</d>
<d>  Residual (within columns)</d>
<d>  Total</d>
<d/>
<d>Data summary</d>
<d>  Number of treatments (columns)</d>
<d>  Number of values (total)</d>
</Subcolumn>
</RowTitlesColumn>
<YColumn Width="102" Decimals="15" Subcolumns="1">
<Title/>
<Subcolumn>
<d>Day 17 group 2</d>
<d/>
<d/>
<d>7.466</d>
<d>0.0008</d>
<d>***</d>
<d>Yes</d>
<d>0.5989</d>
<d/>
<d/>
<d>1.952 (4, 20)</d>
<d>0.1409</d>
<d>ns</d>
<d>No</d>
<d/>
<d/>
<d>8.504</d>
<d>0.0748</d>
<d>ns</d>
<d>No</d>
<d/>
<d>SS</d>
<d>7004</d>
<d>4690</d>
<d>11694</d>
<d/>
<d/>
<d>5</d>
<d>25</d>
</Subcolumn>
</YColumn>
<YColumn Width="81" Decimals="15" Subcolumns="1">
<Title/>
<Subcolumn>
<d/>
<d/>
<d/>
<d/>
<d/>
<d/>
<d/>
<d/>
<d/>
<d/>
<d/>
<d/>
<d/>
<d/>
<d/>
<d/>
<d/>
<d/>
<d/>
<d/>
<d/>
<d>DF</d>
<d>4</d>
<d>20</d>
<d>24</d>
</Subcolumn>
</YColumn>
<YColumn Width="81" Decimals="15" Subcolumns="1">
<Title/>
<Subcolumn>
<d/>
<d/>
<d/>
<d/>
<d/>
<d/>
<d/>
<d/>
<d/>
<d/>
<d/>
<d/>
<d/>
<d/>
<d/>
<d/>
<d/>
<d/>
<d/>
<d/>
<d/>
<d>MS</d>
<d>1751</d>
<d>234.5</d>
</Subcolumn>
</YColumn>
<YColumn Width="123" Decimals="15" Subcolumns="1">
<Title/>
<Subcolumn>
<d/>
<d/>
<d/>
<d/>
<d/>
<d/>
<d/>
<d/>
<d/>
<d/>
<d/>
<d/>
<d/>
<d/>
<d/>
<d/>
<d/>
<d/>
<d/>
<d/>
<d/>
<d>F (DFn, DFd)</d>
<d>F (4, 20) = 7.466</d>
</Subcolumn>
</YColumn>
<YColumn Width="81" Decimals="15" Subcolumns="1">
<Title/>
<Subcolumn>
<d/>
<d/>
<d/>
<d/>
<d/>
<d/>
<d/>
<d/>
<d/>
<d/>
<d/>
<d/>
<d/>
<d/>
<d/>
<d/>
<d/>
<d/>
<d/>
<d/>
<d/>
<d>P value</d>
<d>P = 0.0008</d>
</Subcolumn>
</YColumn>
</Table>
<Table ID="Table65" XFormat="none" YFormat="text" TableType="Result" EVFormat="AsteriskAfterNumber">
<Title>Ordinary one-way ANOVA of Day 17 group 2:Multiple comparisons</Title>
<RowTitlesColumn Width="216">
<Subcolumn>
<d>Number of families</d>
<d>Number of comparisons per family</d>
<d>Alpha</d>
<d/>
<d>Bonferroni's multiple comparisons test</d>
<d/>
<d>  water vs. berry</d>
<d>  water vs. peach</d>
<d>  water vs. lime</d>
<d>  water vs. pineapple</d>
<d>  berry vs. peach</d>
<d>  berry vs. lime</d>
<d>  berry vs. pineapple</d>
<d>  peach vs. lime</d>
<d>  peach vs. pineapple</d>
<d>  lime vs. pineapple</d>
<d/>
<d/>
<d>Test details</d>
<d/>
<d>  water vs. berry</d>
<d>  water vs. peach</d>
<d>  water vs. lime</d>
<d>  water vs. pineapple</d>
<d>  berry vs. peach</d>
<d>  berry vs. lime</d>
<d>  berry vs. pineapple</d>
<d>  peach vs. lime</d>
<d>  peach vs. pineapple</d>
<d>  lime vs. pineapple</d>
</Subcolumn>
</RowTitlesColumn>
<YColumn Width="81" Decimals="15" Subcolumns="1">
<Title/>
<Subcolumn>
<d>1</d>
<d>10</d>
<d>0.05</d>
<d/>
<d>Mean Diff.</d>
<d/>
<d>-45.96</d>
<d>-41.48</d>
<d>-26.75</d>
<d>-40.39</d>
<d>4.486</d>
<d>19.21</d>
<d>5.574</d>
<d>14.72</d>
<d>1.088</d>
<d>-13.64</d>
<d/>
<d/>
<d>Mean 1</d>
<d/>
<d>7.147</d>
<d>7.147</d>
<d>7.147</d>
<d>7.147</d>
<d>53.11</d>
<d>53.11</d>
<d>53.11</d>
<d>48.62</d>
<d>48.62</d>
<d>33.90</d>
</Subcolumn>
</YColumn>
<YColumn Width="116" Decimals="15" Subcolumns="1">
<Title/>
<Subcolumn>
<d/>
<d/>
<d/>
<d/>
<d>95% CI of diff.</d>
<d/>
<d>-76.50 to -15.42</d>
<d>-72.02 to -10.93</d>
<d>-57.29 to 3.791</d>
<d>-70.93 to -9.846</d>
<d>-26.06 to 35.03</d>
<d>-11.33 to 49.75</d>
<d>-24.97 to 36.12</d>
<d>-15.82 to 45.27</d>
<d>-29.45 to 31.63</d>
<d>-44.18 to 16.91</d>
<d/>
<d/>
<d>Mean 2</d>
<d/>
<d>53.11</d>
<d>48.62</d>
<d>33.90</d>
<d>47.54</d>
<d>48.62</d>
<d>33.90</d>
<d>47.54</d>
<d>33.90</d>
<d>47.54</d>
<d>47.54</d>
</Subcolumn>
</YColumn>
<YColumn Width="88" Decimals="15" Subcolumns="1">
<Title/>
<Subcolumn>
<d/>
<d/>
<d/>
<d/>
<d>Significant?</d>
<d/>
<d>Yes</d>
<d>Yes</d>
<d>No</d>
<d>Yes</d>
<d>No</d>
<d>No</d>
<d>No</d>
<d>No</d>
<d>No</d>
<d>No</d>
<d/>
<d/>
<d>Mean Diff.</d>
<d/>
<d>-45.96</d>
<d>-41.48</d>
<d>-26.75</d>
<d>-40.39</d>
<d>4.486</d>
<d>19.21</d>
<d>5.574</d>
<d>14.72</d>
<d>1.088</d>
<d>-13.64</d>
</Subcolumn>
</YColumn>
<YColumn Width="81" Decimals="15" Subcolumns="1">
<Title/>
<Subcolumn>
<d/>
<d/>
<d/>
<d/>
<d>Summary</d>
<d/>
<d>**</d>
<d>**</d>
<d>ns</d>
<d>**</d>
<d>ns</d>
<d>ns</d>
<d>ns</d>
<d>ns</d>
<d>ns</d>
<d>ns</d>
<d/>
<d/>
<d>SE of diff.</d>
<d/>
<d>9.686</d>
<d>9.686</d>
<d>9.686</d>
<d>9.686</d>
<d>9.686</d>
<d>9.686</d>
<d>9.686</d>
<d>9.686</d>
<d>9.686</d>
<d>9.686</d>
</Subcolumn>
</YColumn>
<YColumn Width="81" Decimals="15" Subcolumns="1">
<Title/>
<Subcolumn>
<d/>
<d/>
<d/>
<d/>
<d/>
<d/>
<d/>
<d/>
<d/>
<d/>
<d/>
<d/>
<d/>
<d/>
<d/>
<d/>
<d/>
<d/>
<d>n1</d>
<d/>
<d>5</d>
<d>5</d>
<d>5</d>
<d>5</d>
<d>5</d>
<d>5</d>
<d>5</d>
<d>5</d>
<d>5</d>
<d>5</d>
</Subcolumn>
</YColumn>
<YColumn Width="81" Decimals="15" Subcolumns="1">
<Title/>
<Subcolumn>
<d/>
<d/>
<d/>
<d/>
<d/>
<d/>
<d/>
<d/>
<d/>
<d/>
<d/>
<d/>
<d/>
<d/>
<d/>
<d/>
<d/>
<d/>
<d>n2</d>
<d/>
<d>5</d>
<d>5</d>
<d>5</d>
<d>5</d>
<d>5</d>
<d>5</d>
<d>5</d>
<d>5</d>
<d>5</d>
<d>5</d>
</Subcolumn>
</YColumn>
<YColumn Width="81" Decimals="15" Subcolumns="1">
<Title/>
<Subcolumn>
<d/>
<d/>
<d/>
<d/>
<d/>
<d/>
<d/>
<d/>
<d/>
<d/>
<d/>
<d/>
<d/>
<d/>
<d/>
<d/>
<d/>
<d/>
<d>t</d>
<d/>
<d>4.745</d>
<d>4.282</d>
<d>2.762</d>
<d>4.170</d>
<d>0.4632</d>
<d>1.983</d>
<d>0.5755</d>
<d>1.520</d>
<d>0.1123</d>
<d>1.408</d>
</Subcolumn>
</YColumn>
<YColumn Width="81" Decimals="15" Subcolumns="1">
<Title/>
<Subcolumn>
<d/>
<d/>
<d/>
<d/>
<d/>
<d/>
<d/>
<d/>
<d/>
<d/>
<d/>
<d/>
<d/>
<d/>
<d/>
<d/>
<d/>
<d/>
<d>DF</d>
<d/>
<d>20</d>
<d>20</d>
<d>20</d>
<d>20</d>
<d>20</d>
<d>20</d>
<d>20</d>
<d>20</d>
<d>20</d>
<d>20</d>
</Subcolumn>
</YColumn>
</Table>

<Table ID="Table66" XFormat="none" YFormat="text" TableType="Result" EVFormat="AsteriskAfterNumber">
<Title>Ordinary one-way ANOVA of Day 19 group 2:ANOVA</Title>
<RowTitlesColumn Width="361">
<Subcolumn>
<d>Table Analyzed</d>
<d/>
<d>ANOVA summary</d>
<d>  F</d>
<d>  P value</d>
<d>  P value summary</d>
<d>  Are differences among means statistically significant? (P &lt; 0.05)</d>
<d>  R square</d>
<d/>
<d>Brown-Forsythe test</d>
<d>  F (DFn, DFd)</d>
<d>  P value</d>
<d>  P value summary</d>
<d>  Significantly different standard deviations? (P &lt; 0.05)</d>
<d/>
<d>Bartlett's test</d>
<d>  Bartlett's statistic (corrected)</d>
<d>  P value</d>
<d>  P value summary</d>
<d>  Significantly different standard deviations? (P &lt; 0.05)</d>
<d/>
<d>ANOVA table</d>
<d>  Treatment (between columns)</d>
<d>  Residual (within columns)</d>
<d>  Total</d>
<d/>
<d>Data summary</d>
<d>  Number of treatments (columns)</d>
<d>  Number of values (total)</d>
</Subcolumn>
</RowTitlesColumn>
<YColumn Width="102" Decimals="15" Subcolumns="1">
<Title/>
<Subcolumn>
<d>Day 19 group 2</d>
<d/>
<d/>
<d>9.050</d>
<d>0.0002</d>
<d>***</d>
<d>Yes</d>
<d>0.6441</d>
<d/>
<d/>
<d>2.137 (4, 20)</d>
<d>0.1137</d>
<d>ns</d>
<d>No</d>
<d/>
<d/>
<d>9.497</d>
<d>0.0498</d>
<d>*</d>
<d>Yes</d>
<d/>
<d>SS</d>
<d>7633</d>
<d>4217</d>
<d>11850</d>
<d/>
<d/>
<d>5</d>
<d>25</d>
</Subcolumn>
</YColumn>
<YColumn Width="81" Decimals="15" Subcolumns="1">
<Title/>
<Subcolumn>
<d/>
<d/>
<d/>
<d/>
<d/>
<d/>
<d/>
<d/>
<d/>
<d/>
<d/>
<d/>
<d/>
<d/>
<d/>
<d/>
<d/>
<d/>
<d/>
<d/>
<d/>
<d>DF</d>
<d>4</d>
<d>20</d>
<d>24</d>
</Subcolumn>
</YColumn>
<YColumn Width="81" Decimals="15" Subcolumns="1">
<Title/>
<Subcolumn>
<d/>
<d/>
<d/>
<d/>
<d/>
<d/>
<d/>
<d/>
<d/>
<d/>
<d/>
<d/>
<d/>
<d/>
<d/>
<d/>
<d/>
<d/>
<d/>
<d/>
<d/>
<d>MS</d>
<d>1908</d>
<d>210.9</d>
</Subcolumn>
</YColumn>
<YColumn Width="123" Decimals="15" Subcolumns="1">
<Title/>
<Subcolumn>
<d/>
<d/>
<d/>
<d/>
<d/>
<d/>
<d/>
<d/>
<d/>
<d/>
<d/>
<d/>
<d/>
<d/>
<d/>
<d/>
<d/>
<d/>
<d/>
<d/>
<d/>
<d>F (DFn, DFd)</d>
<d>F (4, 20) = 9.050</d>
</Subcolumn>
</YColumn>
<YColumn Width="81" Decimals="15" Subcolumns="1">
<Title/>
<Subcolumn>
<d/>
<d/>
<d/>
<d/>
<d/>
<d/>
<d/>
<d/>
<d/>
<d/>
<d/>
<d/>
<d/>
<d/>
<d/>
<d/>
<d/>
<d/>
<d/>
<d/>
<d/>
<d>P value</d>
<d>P = 0.0002</d>
</Subcolumn>
</YColumn>
</Table>
<Table ID="Table67" XFormat="none" YFormat="text" TableType="Result" EVFormat="AsteriskAfterNumber">
<Title>Ordinary one-way ANOVA of Day 19 group 2:Multiple comparisons</Title>
<RowTitlesColumn Width="216">
<Subcolumn>
<d>Number of families</d>
<d>Number of comparisons per family</d>
<d>Alpha</d>
<d/>
<d>Bonferroni's multiple comparisons test</d>
<d/>
<d>  water vs. berry</d>
<d>  water vs. peach</d>
<d>  water vs. lime</d>
<d>  water vs. pineapple</d>
<d>  berry vs. peach</d>
<d>  berry vs. lime</d>
<d>  berry vs. pineapple</d>
<d>  peach vs. lime</d>
<d>  peach vs. pineapple</d>
<d>  lime vs. pineapple</d>
<d/>
<d/>
<d>Test details</d>
<d/>
<d>  water vs. berry</d>
<d>  water vs. peach</d>
<d>  water vs. lime</d>
<d>  water vs. pineapple</d>
<d>  berry vs. peach</d>
<d>  berry vs. lime</d>
<d>  berry vs. pineapple</d>
<d>  peach vs. lime</d>
<d>  peach vs. pineapple</d>
<d>  lime vs. pineapple</d>
</Subcolumn>
</RowTitlesColumn>
<YColumn Width="81" Decimals="15" Subcolumns="1">
<Title/>
<Subcolumn>
<d>1</d>
<d>10</d>
<d>0.05</d>
<d/>
<d>Mean Diff.</d>
<d/>
<d>-47.25</d>
<d>-44.33</d>
<d>-26.30</d>
<d>-41.26</d>
<d>2.919</d>
<d>20.95</d>
<d>5.991</d>
<d>18.03</d>
<d>3.071</d>
<d>-14.96</d>
<d/>
<d/>
<d>Mean 1</d>
<d/>
<d>8.070</d>
<d>8.070</d>
<d>8.070</d>
<d>8.070</d>
<d>55.32</d>
<d>55.32</d>
<d>55.32</d>
<d>52.40</d>
<d>52.40</d>
<d>34.37</d>
</Subcolumn>
</YColumn>
<YColumn Width="116" Decimals="15" Subcolumns="1">
<Title/>
<Subcolumn>
<d/>
<d/>
<d/>
<d/>
<d>95% CI of diff.</d>
<d/>
<d>-76.21 to -18.29</d>
<d>-73.29 to -15.37</d>
<d>-55.26 to 2.659</d>
<d>-70.22 to -12.30</d>
<d>-26.04 to 31.88</d>
<d>-8.013 to 49.91</d>
<d>-22.97 to 34.95</d>
<d>-10.93 to 46.99</d>
<d>-25.89 to 32.03</d>
<d>-43.92 to 14.00</d>
<d/>
<d/>
<d>Mean 2</d>
<d/>
<d>55.32</d>
<d>52.40</d>
<d>34.37</d>
<d>49.33</d>
<d>52.40</d>
<d>34.37</d>
<d>49.33</d>
<d>34.37</d>
<d>49.33</d>
<d>49.33</d>
</Subcolumn>
</YColumn>
<YColumn Width="88" Decimals="15" Subcolumns="1">
<Title/>
<Subcolumn>
<d/>
<d/>
<d/>
<d/>
<d>Significant?</d>
<d/>
<d>Yes</d>
<d>Yes</d>
<d>No</d>
<d>Yes</d>
<d>No</d>
<d>No</d>
<d>No</d>
<d>No</d>
<d>No</d>
<d>No</d>
<d/>
<d/>
<d>Mean Diff.</d>
<d/>
<d>-47.25</d>
<d>-44.33</d>
<d>-26.30</d>
<d>-41.26</d>
<d>2.919</d>
<d>20.95</d>
<d>5.991</d>
<d>18.03</d>
<d>3.071</d>
<d>-14.96</d>
</Subcolumn>
</YColumn>
<YColumn Width="81" Decimals="15" Subcolumns="1">
<Title/>
<Subcolumn>
<d/>
<d/>
<d/>
<d/>
<d>Summary</d>
<d/>
<d>***</d>
<d>**</d>
<d>ns</d>
<d>**</d>
<d>ns</d>
<d>ns</d>
<d>ns</d>
<d>ns</d>
<d>ns</d>
<d>ns</d>
<d/>
<d/>
<d>SE of diff.</d>
<d/>
<d>9.184</d>
<d>9.184</d>
<d>9.184</d>
<d>9.184</d>
<d>9.184</d>
<d>9.184</d>
<d>9.184</d>
<d>9.184</d>
<d>9.184</d>
<d>9.184</d>
</Subcolumn>
</YColumn>
<YColumn Width="81" Decimals="15" Subcolumns="1">
<Title/>
<Subcolumn>
<d/>
<d/>
<d/>
<d/>
<d/>
<d/>
<d/>
<d/>
<d/>
<d/>
<d/>
<d/>
<d/>
<d/>
<d/>
<d/>
<d/>
<d/>
<d>n1</d>
<d/>
<d>5</d>
<d>5</d>
<d>5</d>
<d>5</d>
<d>5</d>
<d>5</d>
<d>5</d>
<d>5</d>
<d>5</d>
<d>5</d>
</Subcolumn>
</YColumn>
<YColumn Width="81" Decimals="15" Subcolumns="1">
<Title/>
<Subcolumn>
<d/>
<d/>
<d/>
<d/>
<d/>
<d/>
<d/>
<d/>
<d/>
<d/>
<d/>
<d/>
<d/>
<d/>
<d/>
<d/>
<d/>
<d/>
<d>n2</d>
<d/>
<d>5</d>
<d>5</d>
<d>5</d>
<d>5</d>
<d>5</d>
<d>5</d>
<d>5</d>
<d>5</d>
<d>5</d>
<d>5</d>
</Subcolumn>
</YColumn>
<YColumn Width="81" Decimals="15" Subcolumns="1">
<Title/>
<Subcolumn>
<d/>
<d/>
<d/>
<d/>
<d/>
<d/>
<d/>
<d/>
<d/>
<d/>
<d/>
<d/>
<d/>
<d/>
<d/>
<d/>
<d/>
<d/>
<d>t</d>
<d/>
<d>5.145</d>
<d>4.827</d>
<d>2.864</d>
<d>4.492</d>
<d>0.3179</d>
<d>2.281</d>
<d>0.6523</d>
<d>1.963</d>
<d>0.3344</d>
<d>1.629</d>
</Subcolumn>
</YColumn>
<YColumn Width="81" Decimals="15" Subcolumns="1">
<Title/>
<Subcolumn>
<d/>
<d/>
<d/>
<d/>
<d/>
<d/>
<d/>
<d/>
<d/>
<d/>
<d/>
<d/>
<d/>
<d/>
<d/>
<d/>
<d/>
<d/>
<d>DF</d>
<d/>
<d>20</d>
<d>20</d>
<d>20</d>
<d>20</d>
<d>20</d>
<d>20</d>
<d>20</d>
<d>20</d>
<d>20</d>
<d>20</d>
</Subcolumn>
</YColumn>
</Table>

<Table ID="Table68" XFormat="none" YFormat="text" TableType="Result" EVFormat="AsteriskAfterNumber">
<Title>Ordinary one-way ANOVA of Day 22 group 2:ANOVA</Title>
<RowTitlesColumn Width="361">
<Subcolumn>
<d>Table Analyzed</d>
<d/>
<d>ANOVA summary</d>
<d>  F</d>
<d>  P value</d>
<d>  P value summary</d>
<d>  Are differences among means statistically significant? (P &lt; 0.05)</d>
<d>  R square</d>
<d/>
<d>Brown-Forsythe test</d>
<d>  F (DFn, DFd)</d>
<d>  P value</d>
<d>  P value summary</d>
<d>  Significantly different standard deviations? (P &lt; 0.05)</d>
<d/>
<d>Bartlett's test</d>
<d>  Bartlett's statistic (corrected)</d>
<d>  P value</d>
<d>  P value summary</d>
<d>  Significantly different standard deviations? (P &lt; 0.05)</d>
<d/>
<d>ANOVA table</d>
<d>  Treatment (between columns)</d>
<d>  Residual (within columns)</d>
<d>  Total</d>
<d/>
<d>Data summary</d>
<d>  Number of treatments (columns)</d>
<d>  Number of values (total)</d>
</Subcolumn>
</RowTitlesColumn>
<YColumn Width="102" Decimals="15" Subcolumns="1">
<Title/>
<Subcolumn>
<d>Day 22 group 2</d>
<d/>
<d/>
<d>11.77</d>
<d>&lt; 0.0001</d>
<d>****</d>
<d>Yes</d>
<d>0.7018</d>
<d/>
<d/>
<d>1.056 (4, 20)</d>
<d>0.4038</d>
<d>ns</d>
<d>No</d>
<d/>
<d/>
<d>5.464</d>
<d>0.2429</d>
<d>ns</d>
<d>No</d>
<d/>
<d>SS</d>
<d>8843</d>
<d>3758</d>
<d>12601</d>
<d/>
<d/>
<d>5</d>
<d>25</d>
</Subcolumn>
</YColumn>
<YColumn Width="81" Decimals="15" Subcolumns="1">
<Title/>
<Subcolumn>
<d/>
<d/>
<d/>
<d/>
<d/>
<d/>
<d/>
<d/>
<d/>
<d/>
<d/>
<d/>
<d/>
<d/>
<d/>
<d/>
<d/>
<d/>
<d/>
<d/>
<d/>
<d>DF</d>
<d>4</d>
<d>20</d>
<d>24</d>
</Subcolumn>
</YColumn>
<YColumn Width="81" Decimals="15" Subcolumns="1">
<Title/>
<Subcolumn>
<d/>
<d/>
<d/>
<d/>
<d/>
<d/>
<d/>
<d/>
<d/>
<d/>
<d/>
<d/>
<d/>
<d/>
<d/>
<d/>
<d/>
<d/>
<d/>
<d/>
<d/>
<d>MS</d>
<d>2211</d>
<d>187.9</d>
</Subcolumn>
</YColumn>
<YColumn Width="123" Decimals="15" Subcolumns="1">
<Title/>
<Subcolumn>
<d/>
<d/>
<d/>
<d/>
<d/>
<d/>
<d/>
<d/>
<d/>
<d/>
<d/>
<d/>
<d/>
<d/>
<d/>
<d/>
<d/>
<d/>
<d/>
<d/>
<d/>
<d>F (DFn, DFd)</d>
<d>F (4, 20) = 11.77</d>
</Subcolumn>
</YColumn>
<YColumn Width="81" Decimals="15" Subcolumns="1">
<Title/>
<Subcolumn>
<d/>
<d/>
<d/>
<d/>
<d/>
<d/>
<d/>
<d/>
<d/>
<d/>
<d/>
<d/>
<d/>
<d/>
<d/>
<d/>
<d/>
<d/>
<d/>
<d/>
<d/>
<d>P value</d>
<d>P &lt; 0.0001</d>
</Subcolumn>
</YColumn>
</Table>
<Table ID="Table69" XFormat="none" YFormat="text" TableType="Result" EVFormat="AsteriskAfterNumber">
<Title>Ordinary one-way ANOVA of Day 22 group 2:Multiple comparisons</Title>
<RowTitlesColumn Width="216">
<Subcolumn>
<d>Number of families</d>
<d>Number of comparisons per family</d>
<d>Alpha</d>
<d/>
<d>Bonferroni's multiple comparisons test</d>
<d/>
<d>  water vs. berry</d>
<d>  water vs. peach</d>
<d>  water vs. lime</d>
<d>  water vs. pineapple</d>
<d>  berry vs. peach</d>
<d>  berry vs. lime</d>
<d>  berry vs. pineapple</d>
<d>  peach vs. lime</d>
<d>  peach vs. pineapple</d>
<d>  lime vs. pineapple</d>
<d/>
<d/>
<d>Test details</d>
<d/>
<d>  water vs. berry</d>
<d>  water vs. peach</d>
<d>  water vs. lime</d>
<d>  water vs. pineapple</d>
<d>  berry vs. peach</d>
<d>  berry vs. lime</d>
<d>  berry vs. pineapple</d>
<d>  peach vs. lime</d>
<d>  peach vs. pineapple</d>
<d>  lime vs. pineapple</d>
</Subcolumn>
</RowTitlesColumn>
<YColumn Width="81" Decimals="15" Subcolumns="1">
<Title/>
<Subcolumn>
<d>1</d>
<d>10</d>
<d>0.05</d>
<d/>
<d>Mean Diff.</d>
<d/>
<d>-50.69</d>
<d>-49.97</d>
<d>-28.24</d>
<d>-40.76</d>
<d>0.7227</d>
<d>22.45</d>
<d>9.932</d>
<d>21.73</d>
<d>9.209</d>
<d>-12.52</d>
<d/>
<d/>
<d>Mean 1</d>
<d/>
<d>13.00</d>
<d>13.00</d>
<d>13.00</d>
<d>13.00</d>
<d>63.69</d>
<d>63.69</d>
<d>63.69</d>
<d>62.97</d>
<d>62.97</d>
<d>41.24</d>
</Subcolumn>
</YColumn>
<YColumn Width="123" Decimals="15" Subcolumns="1">
<Title/>
<Subcolumn>
<d/>
<d/>
<d/>
<d/>
<d>95% CI of diff.</d>
<d/>
<d>-78.03 to -23.36</d>
<d>-77.31 to -22.63</d>
<d>-55.58 to -0.9031</d>
<d>-68.10 to -13.42</d>
<d>-26.62 to 28.06</d>
<d>-4.887 to 49.79</d>
<d>-17.41 to 37.27</d>
<d>-5.609 to 49.07</d>
<d>-18.13 to 36.55</d>
<d>-39.86 to 14.82</d>
<d/>
<d/>
<d>Mean 2</d>
<d/>
<d>63.69</d>
<d>62.97</d>
<d>41.24</d>
<d>53.76</d>
<d>62.97</d>
<d>41.24</d>
<d>53.76</d>
<d>41.24</d>
<d>53.76</d>
<d>53.76</d>
</Subcolumn>
</YColumn>
<YColumn Width="88" Decimals="15" Subcolumns="1">
<Title/>
<Subcolumn>
<d/>
<d/>
<d/>
<d/>
<d>Significant?</d>
<d/>
<d>Yes</d>
<d>Yes</d>
<d>Yes</d>
<d>Yes</d>
<d>No</d>
<d>No</d>
<d>No</d>
<d>No</d>
<d>No</d>
<d>No</d>
<d/>
<d/>
<d>Mean Diff.</d>
<d/>
<d>-50.69</d>
<d>-49.97</d>
<d>-28.24</d>
<d>-40.76</d>
<d>0.7227</d>
<d>22.45</d>
<d>9.932</d>
<d>21.73</d>
<d>9.209</d>
<d>-12.52</d>
</Subcolumn>
</YColumn>
<YColumn Width="81" Decimals="15" Subcolumns="1">
<Title/>
<Subcolumn>
<d/>
<d/>
<d/>
<d/>
<d>Summary</d>
<d/>
<d>***</d>
<d>***</d>
<d>*</d>
<d>**</d>
<d>ns</d>
<d>ns</d>
<d>ns</d>
<d>ns</d>
<d>ns</d>
<d>ns</d>
<d/>
<d/>
<d>SE of diff.</d>
<d/>
<d>8.670</d>
<d>8.670</d>
<d>8.670</d>
<d>8.670</d>
<d>8.670</d>
<d>8.670</d>
<d>8.670</d>
<d>8.670</d>
<d>8.670</d>
<d>8.670</d>
</Subcolumn>
</YColumn>
<YColumn Width="81" Decimals="15" Subcolumns="1">
<Title/>
<Subcolumn>
<d/>
<d/>
<d/>
<d/>
<d/>
<d/>
<d/>
<d/>
<d/>
<d/>
<d/>
<d/>
<d/>
<d/>
<d/>
<d/>
<d/>
<d/>
<d>n1</d>
<d/>
<d>5</d>
<d>5</d>
<d>5</d>
<d>5</d>
<d>5</d>
<d>5</d>
<d>5</d>
<d>5</d>
<d>5</d>
<d>5</d>
</Subcolumn>
</YColumn>
<YColumn Width="81" Decimals="15" Subcolumns="1">
<Title/>
<Subcolumn>
<d/>
<d/>
<d/>
<d/>
<d/>
<d/>
<d/>
<d/>
<d/>
<d/>
<d/>
<d/>
<d/>
<d/>
<d/>
<d/>
<d/>
<d/>
<d>n2</d>
<d/>
<d>5</d>
<d>5</d>
<d>5</d>
<d>5</d>
<d>5</d>
<d>5</d>
<d>5</d>
<d>5</d>
<d>5</d>
<d>5</d>
</Subcolumn>
</YColumn>
<YColumn Width="81" Decimals="15" Subcolumns="1">
<Title/>
<Subcolumn>
<d/>
<d/>
<d/>
<d/>
<d/>
<d/>
<d/>
<d/>
<d/>
<d/>
<d/>
<d/>
<d/>
<d/>
<d/>
<d/>
<d/>
<d/>
<d>t</d>
<d/>
<d>5.847</d>
<d>5.764</d>
<d>3.258</d>
<d>4.702</d>
<d>0.08336</d>
<d>2.590</d>
<d>1.146</d>
<d>2.506</d>
<d>1.062</d>
<d>1.444</d>
</Subcolumn>
</YColumn>
<YColumn Width="81" Decimals="15" Subcolumns="1">
<Title/>
<Subcolumn>
<d/>
<d/>
<d/>
<d/>
<d/>
<d/>
<d/>
<d/>
<d/>
<d/>
<d/>
<d/>
<d/>
<d/>
<d/>
<d/>
<d/>
<d/>
<d>DF</d>
<d/>
<d>20</d>
<d>20</d>
<d>20</d>
<d>20</d>
<d>20</d>
<d>20</d>
<d>20</d>
<d>20</d>
<d>20</d>
<d>20</d>
</Subcolumn>
</YColumn>
</Table>

<Table ID="Table70" XFormat="none" YFormat="text" TableType="Result" EVFormat="AsteriskAfterNumber">
<Title>Ordinary one-way ANOVA of  Day 24 group 2:ANOVA</Title>
<RowTitlesColumn Width="361">
<Subcolumn>
<d>Table Analyzed</d>
<d/>
<d>ANOVA summary</d>
<d>  F</d>
<d>  P value</d>
<d>  P value summary</d>
<d>  Are differences among means statistically significant? (P &lt; 0.05)</d>
<d>  R square</d>
<d/>
<d>Brown-Forsythe test</d>
<d>  F (DFn, DFd)</d>
<d>  P value</d>
<d>  P value summary</d>
<d>  Significantly different standard deviations? (P &lt; 0.05)</d>
<d/>
<d>Bartlett's test</d>
<d>  Bartlett's statistic (corrected)</d>
<d>  P value</d>
<d>  P value summary</d>
<d>  Significantly different standard deviations? (P &lt; 0.05)</d>
<d/>
<d>ANOVA table</d>
<d>  Treatment (between columns)</d>
<d>  Residual (within columns)</d>
<d>  Total</d>
<d/>
<d>Data summary</d>
<d>  Number of treatments (columns)</d>
<d>  Number of values (total)</d>
</Subcolumn>
</RowTitlesColumn>
<YColumn Width="109" Decimals="15" Subcolumns="1">
<Title/>
<Subcolumn>
<d> Day 24 group 2</d>
<d/>
<d/>
<d>10.41</d>
<d>0.0001</d>
<d>***</d>
<d>Yes</d>
<d>0.6756</d>
<d/>
<d/>
<d>1.141 (4, 20)</d>
<d>0.3661</d>
<d>ns</d>
<d>No</d>
<d/>
<d/>
<d>7.916</d>
<d>0.0947</d>
<d>ns</d>
<d>No</d>
<d/>
<d>SS</d>
<d>12330</d>
<d>5922</d>
<d>18252</d>
<d/>
<d/>
<d>5</d>
<d>25</d>
</Subcolumn>
</YColumn>
<YColumn Width="81" Decimals="15" Subcolumns="1">
<Title/>
<Subcolumn>
<d/>
<d/>
<d/>
<d/>
<d/>
<d/>
<d/>
<d/>
<d/>
<d/>
<d/>
<d/>
<d/>
<d/>
<d/>
<d/>
<d/>
<d/>
<d/>
<d/>
<d/>
<d>DF</d>
<d>4</d>
<d>20</d>
<d>24</d>
</Subcolumn>
</YColumn>
<YColumn Width="81" Decimals="15" Subcolumns="1">
<Title/>
<Subcolumn>
<d/>
<d/>
<d/>
<d/>
<d/>
<d/>
<d/>
<d/>
<d/>
<d/>
<d/>
<d/>
<d/>
<d/>
<d/>
<d/>
<d/>
<d/>
<d/>
<d/>
<d/>
<d>MS</d>
<d>3083</d>
<d>296.1</d>
</Subcolumn>
</YColumn>
<YColumn Width="123" Decimals="15" Subcolumns="1">
<Title/>
<Subcolumn>
<d/>
<d/>
<d/>
<d/>
<d/>
<d/>
<d/>
<d/>
<d/>
<d/>
<d/>
<d/>
<d/>
<d/>
<d/>
<d/>
<d/>
<d/>
<d/>
<d/>
<d/>
<d>F (DFn, DFd)</d>
<d>F (4, 20) = 10.41</d>
</Subcolumn>
</YColumn>
<YColumn Width="81" Decimals="15" Subcolumns="1">
<Title/>
<Subcolumn>
<d/>
<d/>
<d/>
<d/>
<d/>
<d/>
<d/>
<d/>
<d/>
<d/>
<d/>
<d/>
<d/>
<d/>
<d/>
<d/>
<d/>
<d/>
<d/>
<d/>
<d/>
<d>P value</d>
<d>P = 0.0001</d>
</Subcolumn>
</YColumn>
</Table>
<Table ID="Table71" XFormat="none" YFormat="text" TableType="Result" EVFormat="AsteriskAfterNumber">
<Title>Ordinary one-way ANOVA of  Day 24 group 2:Multiple comparisons</Title>
<RowTitlesColumn Width="216">
<Subcolumn>
<d>Number of families</d>
<d>Number of comparisons per family</d>
<d>Alpha</d>
<d/>
<d>Bonferroni's multiple comparisons test</d>
<d/>
<d>  water vs. berry</d>
<d>  water vs. peach</d>
<d>  water vs. lime</d>
<d>  water vs. pineapple</d>
<d>  berry vs. peach</d>
<d>  berry vs. lime</d>
<d>  berry vs. pineapple</d>
<d>  peach vs. lime</d>
<d>  peach vs. pineapple</d>
<d>  lime vs. pineapple</d>
<d/>
<d/>
<d>Test details</d>
<d/>
<d>  water vs. berry</d>
<d>  water vs. peach</d>
<d>  water vs. lime</d>
<d>  water vs. pineapple</d>
<d>  berry vs. peach</d>
<d>  berry vs. lime</d>
<d>  berry vs. pineapple</d>
<d>  peach vs. lime</d>
<d>  peach vs. pineapple</d>
<d>  lime vs. pineapple</d>
</Subcolumn>
</RowTitlesColumn>
<YColumn Width="81" Decimals="15" Subcolumns="1">
<Title/>
<Subcolumn>
<d>1</d>
<d>10</d>
<d>0.05</d>
<d/>
<d>Mean Diff.</d>
<d/>
<d>-66.80</d>
<d>-49.32</d>
<d>-30.13</d>
<d>-40.24</d>
<d>17.48</d>
<d>36.67</d>
<d>26.56</d>
<d>19.18</d>
<d>9.083</d>
<d>-10.10</d>
<d/>
<d/>
<d>Mean 1</d>
<d/>
<d>14.68</d>
<d>14.68</d>
<d>14.68</d>
<d>14.68</d>
<d>81.48</d>
<d>81.48</d>
<d>81.48</d>
<d>64.00</d>
<d>64.00</d>
<d>44.81</d>
</Subcolumn>
</YColumn>
<YColumn Width="116" Decimals="15" Subcolumns="1">
<Title/>
<Subcolumn>
<d/>
<d/>
<d/>
<d/>
<d>95% CI of diff.</d>
<d/>
<d>-101.1 to -32.48</d>
<d>-83.64 to -15.00</d>
<d>-64.45 to 4.183</d>
<d>-74.55 to -5.919</d>
<d>-16.84 to 51.80</d>
<d>2.349 to 70.98</d>
<d>-7.753 to 60.88</d>
<d>-15.13 to 53.50</d>
<d>-25.23 to 43.40</d>
<d>-44.42 to 24.22</d>
<d/>
<d/>
<d>Mean 2</d>
<d/>
<d>81.48</d>
<d>64.00</d>
<d>44.81</d>
<d>54.92</d>
<d>64.00</d>
<d>44.81</d>
<d>54.92</d>
<d>44.81</d>
<d>54.92</d>
<d>54.92</d>
</Subcolumn>
</YColumn>
<YColumn Width="88" Decimals="15" Subcolumns="1">
<Title/>
<Subcolumn>
<d/>
<d/>
<d/>
<d/>
<d>Significant?</d>
<d/>
<d>Yes</d>
<d>Yes</d>
<d>No</d>
<d>Yes</d>
<d>No</d>
<d>Yes</d>
<d>No</d>
<d>No</d>
<d>No</d>
<d>No</d>
<d/>
<d/>
<d>Mean Diff.</d>
<d/>
<d>-66.80</d>
<d>-49.32</d>
<d>-30.13</d>
<d>-40.24</d>
<d>17.48</d>
<d>36.67</d>
<d>26.56</d>
<d>19.18</d>
<d>9.083</d>
<d>-10.10</d>
</Subcolumn>
</YColumn>
<YColumn Width="81" Decimals="15" Subcolumns="1">
<Title/>
<Subcolumn>
<d/>
<d/>
<d/>
<d/>
<d>Summary</d>
<d/>
<d>****</d>
<d>**</d>
<d>ns</d>
<d>*</d>
<d>ns</d>
<d>*</d>
<d>ns</d>
<d>ns</d>
<d>ns</d>
<d>ns</d>
<d/>
<d/>
<d>SE of diff.</d>
<d/>
<d>10.88</d>
<d>10.88</d>
<d>10.88</d>
<d>10.88</d>
<d>10.88</d>
<d>10.88</d>
<d>10.88</d>
<d>10.88</d>
<d>10.88</d>
<d>10.88</d>
</Subcolumn>
</YColumn>
<YColumn Width="81" Decimals="15" Subcolumns="1">
<Title/>
<Subcolumn>
<d/>
<d/>
<d/>
<d/>
<d/>
<d/>
<d/>
<d/>
<d/>
<d/>
<d/>
<d/>
<d/>
<d/>
<d/>
<d/>
<d/>
<d/>
<d>n1</d>
<d/>
<d>5</d>
<d>5</d>
<d>5</d>
<d>5</d>
<d>5</d>
<d>5</d>
<d>5</d>
<d>5</d>
<d>5</d>
<d>5</d>
</Subcolumn>
</YColumn>
<YColumn Width="81" Decimals="15" Subcolumns="1">
<Title/>
<Subcolumn>
<d/>
<d/>
<d/>
<d/>
<d/>
<d/>
<d/>
<d/>
<d/>
<d/>
<d/>
<d/>
<d/>
<d/>
<d/>
<d/>
<d/>
<d/>
<d>n2</d>
<d/>
<d>5</d>
<d>5</d>
<d>5</d>
<d>5</d>
<d>5</d>
<d>5</d>
<d>5</d>
<d>5</d>
<d>5</d>
<d>5</d>
</Subcolumn>
</YColumn>
<YColumn Width="81" Decimals="15" Subcolumns="1">
<Title/>
<Subcolumn>
<d/>
<d/>
<d/>
<d/>
<d/>
<d/>
<d/>
<d/>
<d/>
<d/>
<d/>
<d/>
<d/>
<d/>
<d/>
<d/>
<d/>
<d/>
<d>t</d>
<d/>
<d>6.138</d>
<d>4.532</d>
<d>2.769</d>
<d>3.697</d>
<d>1.606</d>
<d>3.369</d>
<d>2.441</d>
<d>1.763</d>
<d>0.8346</d>
<d>0.9283</d>
</Subcolumn>
</YColumn>
<YColumn Width="81" Decimals="15" Subcolumns="1">
<Title/>
<Subcolumn>
<d/>
<d/>
<d/>
<d/>
<d/>
<d/>
<d/>
<d/>
<d/>
<d/>
<d/>
<d/>
<d/>
<d/>
<d/>
<d/>
<d/>
<d/>
<d>DF</d>
<d/>
<d>20</d>
<d>20</d>
<d>20</d>
<d>20</d>
<d>20</d>
<d>20</d>
<d>20</d>
<d>20</d>
<d>20</d>
<d>20</d>
</Subcolumn>
</YColumn>
</Table>

<Table ID="Table72" XFormat="none" YFormat="text" TableType="Result" EVFormat="AsteriskAfterNumber">
<Title>Ordinary one-way ANOVA of Day 26 group 2:ANOVA</Title>
<RowTitlesColumn Width="361">
<Subcolumn>
<d>Table Analyzed</d>
<d/>
<d>ANOVA summary</d>
<d>  F</d>
<d>  P value</d>
<d>  P value summary</d>
<d>  Are differences among means statistically significant? (P &lt; 0.05)</d>
<d>  R square</d>
<d/>
<d>Brown-Forsythe test</d>
<d>  F (DFn, DFd)</d>
<d>  P value</d>
<d>  P value summary</d>
<d>  Significantly different standard deviations? (P &lt; 0.05)</d>
<d/>
<d>Bartlett's test</d>
<d>  Bartlett's statistic (corrected)</d>
<d>  P value</d>
<d>  P value summary</d>
<d>  Significantly different standard deviations? (P &lt; 0.05)</d>
<d/>
<d>ANOVA table</d>
<d>  Treatment (between columns)</d>
<d>  Residual (within columns)</d>
<d>  Total</d>
<d/>
<d>Data summary</d>
<d>  Number of treatments (columns)</d>
<d>  Number of values (total)</d>
</Subcolumn>
</RowTitlesColumn>
<YColumn Width="102" Decimals="15" Subcolumns="1">
<Title/>
<Subcolumn>
<d>Day 26 group 2</d>
<d/>
<d/>
<d>11.89</d>
<d>&lt; 0.0001</d>
<d>****</d>
<d>Yes</d>
<d>0.7039</d>
<d/>
<d/>
<d>1.158 (4, 20)</d>
<d>0.3586</d>
<d>ns</d>
<d>No</d>
<d/>
<d/>
<d>5.983</d>
<d>0.2004</d>
<d>ns</d>
<d>No</d>
<d/>
<d>SS</d>
<d>9573</d>
<d>4026</d>
<d>13600</d>
<d/>
<d/>
<d>5</d>
<d>25</d>
</Subcolumn>
</YColumn>
<YColumn Width="81" Decimals="15" Subcolumns="1">
<Title/>
<Subcolumn>
<d/>
<d/>
<d/>
<d/>
<d/>
<d/>
<d/>
<d/>
<d/>
<d/>
<d/>
<d/>
<d/>
<d/>
<d/>
<d/>
<d/>
<d/>
<d/>
<d/>
<d/>
<d>DF</d>
<d>4</d>
<d>20</d>
<d>24</d>
</Subcolumn>
</YColumn>
<YColumn Width="81" Decimals="15" Subcolumns="1">
<Title/>
<Subcolumn>
<d/>
<d/>
<d/>
<d/>
<d/>
<d/>
<d/>
<d/>
<d/>
<d/>
<d/>
<d/>
<d/>
<d/>
<d/>
<d/>
<d/>
<d/>
<d/>
<d/>
<d/>
<d>MS</d>
<d>2393</d>
<d>201.3</d>
</Subcolumn>
</YColumn>
<YColumn Width="123" Decimals="15" Subcolumns="1">
<Title/>
<Subcolumn>
<d/>
<d/>
<d/>
<d/>
<d/>
<d/>
<d/>
<d/>
<d/>
<d/>
<d/>
<d/>
<d/>
<d/>
<d/>
<d/>
<d/>
<d/>
<d/>
<d/>
<d/>
<d>F (DFn, DFd)</d>
<d>F (4, 20) = 11.89</d>
</Subcolumn>
</YColumn>
<YColumn Width="81" Decimals="15" Subcolumns="1">
<Title/>
<Subcolumn>
<d/>
<d/>
<d/>
<d/>
<d/>
<d/>
<d/>
<d/>
<d/>
<d/>
<d/>
<d/>
<d/>
<d/>
<d/>
<d/>
<d/>
<d/>
<d/>
<d/>
<d/>
<d>P value</d>
<d>P &lt; 0.0001</d>
</Subcolumn>
</YColumn>
</Table>
<Table ID="Table73" XFormat="none" YFormat="text" TableType="Result" EVFormat="AsteriskAfterNumber">
<Title>Ordinary one-way ANOVA of Day 26 group 2:Multiple comparisons</Title>
<RowTitlesColumn Width="216">
<Subcolumn>
<d>Number of families</d>
<d>Number of comparisons per family</d>
<d>Alpha</d>
<d/>
<d>Bonferroni's multiple comparisons test</d>
<d/>
<d>  water vs. berry</d>
<d>  water vs. peach</d>
<d>  water vs. lime</d>
<d>  water vs. pineapple</d>
<d>  berry vs. peach</d>
<d>  berry vs. lime</d>
<d>  berry vs. pineapple</d>
<d>  peach vs. lime</d>
<d>  peach vs. pineapple</d>
<d>  lime vs. pineapple</d>
<d/>
<d/>
<d>Test details</d>
<d/>
<d>  water vs. berry</d>
<d>  water vs. peach</d>
<d>  water vs. lime</d>
<d>  water vs. pineapple</d>
<d>  berry vs. peach</d>
<d>  berry vs. lime</d>
<d>  berry vs. pineapple</d>
<d>  peach vs. lime</d>
<d>  peach vs. pineapple</d>
<d>  lime vs. pineapple</d>
</Subcolumn>
</RowTitlesColumn>
<YColumn Width="81" Decimals="15" Subcolumns="1">
<Title/>
<Subcolumn>
<d>1</d>
<d>10</d>
<d>0.05</d>
<d/>
<d>Mean Diff.</d>
<d/>
<d>-55.99</d>
<d>-49.14</d>
<d>-29.51</d>
<d>-39.39</d>
<d>6.853</d>
<d>26.48</d>
<d>16.60</d>
<d>19.62</d>
<d>9.749</d>
<d>-9.876</d>
<d/>
<d/>
<d>Mean 1</d>
<d/>
<d>15.91</d>
<d>15.91</d>
<d>15.91</d>
<d>15.91</d>
<d>71.90</d>
<d>71.90</d>
<d>71.90</d>
<d>65.05</d>
<d>65.05</d>
<d>45.42</d>
</Subcolumn>
</YColumn>
<YColumn Width="116" Decimals="15" Subcolumns="1">
<Title/>
<Subcolumn>
<d/>
<d/>
<d/>
<d/>
<d>95% CI of diff.</d>
<d/>
<d>-84.29 to -27.69</d>
<d>-77.44 to -20.84</d>
<d>-57.81 to -1.216</d>
<d>-67.69 to -11.09</d>
<d>-21.44 to 35.15</d>
<d>-1.821 to 54.77</d>
<d>-11.70 to 44.90</d>
<d>-8.674 to 47.92</d>
<d>-18.55 to 38.05</d>
<d>-38.17 to 18.42</d>
<d/>
<d/>
<d>Mean 2</d>
<d/>
<d>71.90</d>
<d>65.05</d>
<d>45.42</d>
<d>55.30</d>
<d>65.05</d>
<d>45.42</d>
<d>55.30</d>
<d>45.42</d>
<d>55.30</d>
<d>55.30</d>
</Subcolumn>
</YColumn>
<YColumn Width="88" Decimals="15" Subcolumns="1">
<Title/>
<Subcolumn>
<d/>
<d/>
<d/>
<d/>
<d>Significant?</d>
<d/>
<d>Yes</d>
<d>Yes</d>
<d>Yes</d>
<d>Yes</d>
<d>No</d>
<d>No</d>
<d>No</d>
<d>No</d>
<d>No</d>
<d>No</d>
<d/>
<d/>
<d>Mean Diff.</d>
<d/>
<d>-55.99</d>
<d>-49.14</d>
<d>-29.51</d>
<d>-39.39</d>
<d>6.853</d>
<d>26.48</d>
<d>16.60</d>
<d>19.62</d>
<d>9.749</d>
<d>-9.876</d>
</Subcolumn>
</YColumn>
<YColumn Width="81" Decimals="15" Subcolumns="1">
<Title/>
<Subcolumn>
<d/>
<d/>
<d/>
<d/>
<d>Summary</d>
<d/>
<d>****</d>
<d>***</d>
<d>*</d>
<d>**</d>
<d>ns</d>
<d>ns</d>
<d>ns</d>
<d>ns</d>
<d>ns</d>
<d>ns</d>
<d/>
<d/>
<d>SE of diff.</d>
<d/>
<d>8.974</d>
<d>8.974</d>
<d>8.974</d>
<d>8.974</d>
<d>8.974</d>
<d>8.974</d>
<d>8.974</d>
<d>8.974</d>
<d>8.974</d>
<d>8.974</d>
</Subcolumn>
</YColumn>
<YColumn Width="81" Decimals="15" Subcolumns="1">
<Title/>
<Subcolumn>
<d/>
<d/>
<d/>
<d/>
<d/>
<d/>
<d/>
<d/>
<d/>
<d/>
<d/>
<d/>
<d/>
<d/>
<d/>
<d/>
<d/>
<d/>
<d>n1</d>
<d/>
<d>5</d>
<d>5</d>
<d>5</d>
<d>5</d>
<d>5</d>
<d>5</d>
<d>5</d>
<d>5</d>
<d>5</d>
<d>5</d>
</Subcolumn>
</YColumn>
<YColumn Width="81" Decimals="15" Subcolumns="1">
<Title/>
<Subcolumn>
<d/>
<d/>
<d/>
<d/>
<d/>
<d/>
<d/>
<d/>
<d/>
<d/>
<d/>
<d/>
<d/>
<d/>
<d/>
<d/>
<d/>
<d/>
<d>n2</d>
<d/>
<d>5</d>
<d>5</d>
<d>5</d>
<d>5</d>
<d>5</d>
<d>5</d>
<d>5</d>
<d>5</d>
<d>5</d>
<d>5</d>
</Subcolumn>
</YColumn>
<YColumn Width="81" Decimals="15" Subcolumns="1">
<Title/>
<Subcolumn>
<d/>
<d/>
<d/>
<d/>
<d/>
<d/>
<d/>
<d/>
<d/>
<d/>
<d/>
<d/>
<d/>
<d/>
<d/>
<d/>
<d/>
<d/>
<d>t</d>
<d/>
<d>6.239</d>
<d>5.476</d>
<d>3.289</d>
<d>4.389</d>
<d>0.7637</d>
<d>2.951</d>
<d>1.850</d>
<d>2.187</d>
<d>1.086</d>
<d>1.101</d>
</Subcolumn>
</YColumn>
<YColumn Width="81" Decimals="15" Subcolumns="1">
<Title/>
<Subcolumn>
<d/>
<d/>
<d/>
<d/>
<d/>
<d/>
<d/>
<d/>
<d/>
<d/>
<d/>
<d/>
<d/>
<d/>
<d/>
<d/>
<d/>
<d/>
<d>DF</d>
<d/>
<d>20</d>
<d>20</d>
<d>20</d>
<d>20</d>
<d>20</d>
<d>20</d>
<d>20</d>
<d>20</d>
<d>20</d>
<d>20</d>
</Subcolumn>
</YColumn>
</Table>

<TableSequence>

</TableSequence>
</GraphPadPrismFile>
	<xsl:template match="ps:Info">
		<a><xsl:attribute name="name"><xsl:value-of select="@ID"/></xsl:attribute></a>
		<table border="0">
			<tr><td><xsl:apply-templates select="ps:Title"/> </td><td width="20"></td><td><b>Notes</b></td></tr>
			<tr><td valign="top">
					<table BORDER="1" CELLSPACING="0">
						<tr><th>Constant</th><th>Name</th></tr>
						<xsl:for-each select="ps:Constant">
							<tr>
								<td><xsl:apply-templates select="ps:Name"/> </td>
								<td><xsl:apply-templates select="ps:Value"/> </td>
							</tr>
						</xsl:for-each>
					</table>
				</td>
				<td width="20">
				</td>
				<td valign="top">
					<xsl:apply-templates select="ps:Notes"/>
				</td></tr>
		</table>
	</xsl:template>
	<xsl:template match="ps:GraphPadPrismFile">
		<HTML>
			<BODY>
				<xsl:variable name="Chars" select="'ABCDEFGHIJKLMNOPQRSTUVWXYZ'"/>
				<font color="#999999">
					<p align="center">This file can be opened by <a href="http://www.graphpad.com">GraphPad</a> Prism (version 
	<xsl:value-of select="@PrismXMLVersion"/> or later). </p></font><hr/>
         This file contains <xsl:value-of select="count(ps:Table|ps:HugeTable)"/> data tables and 
	<xsl:value-of select="count(ps:Info)+count(ps:Table|ps:HugeTable/ps:Info)"/> info tables:

	<dir>
					<xsl:for-each select="ps:Info">
						<li>
							<a>
								<xsl:attribute name="href">#<xsl:value-of select="@ID"/></xsl:attribute>
								<xsl:apply-templates select="ps:Title"/>
							</a>
						</li>
					</xsl:for-each>
					<xsl:for-each select="ps:Table|ps:HugeTable">
						<li>
							<a>
								<xsl:attribute name="href">#<xsl:value-of select="@ID"/></xsl:attribute>
								<xsl:apply-templates select="ps:Title"/>
							</a>
							<dir>
								<xsl:for-each select="ps:Info">
									<li>
										<a>
											<xsl:attribute name="href">#<xsl:value-of select="@ID"/></xsl:attribute>
											<xsl:apply-templates select="ps:Title"/>
										</a>
									</li>
								</xsl:for-each>
							</dir>
						</li>
					</xsl:for-each>
				</dir>
				<hr/>
				<xsl:apply-templates select="ps:Info"/>
				<br/>
				<hr/>
				<br/>
				<xsl:for-each select="ps:Table|ps:HugeTable">
					<xsl:apply-templates select="ps:Title"/>
					<a><xsl:attribute name="name"><xsl:value-of select="@ID"/></xsl:attribute></a>
					<xsl:variable name="width" select="100 div count (*/ps:Subcolumn)"/>
					<xsl:variable name="xFormat" select="./@XFormat"/>
					<xsl:variable name="yFormat" select="./@YFormat"/>
					<xsl:variable name="nRepl" select="./@replicates"/>
					<xsl:variable name="isXSubcol" select="boolean($xFormat='error' or count(ps:XColumn/ps:Subcolumn/ps:Title)&gt;0)"/>
					<xsl:variable name="isYSubcol" select="boolean(($yFormat='replicates'and ./@Replicates&gt;1) or 
						 ($yFormat!='text'and $yFormat!='replicates') or 
						count(ps:YColumn/ps:Subcolumn/ps:Title)&gt;0)"/>
					<TABLE BORDER="1" CELLSPACING="0">
						<TR>
							<xsl:for-each select="ps:RowTitlesColumn">
								<TD align="center">
									<xsl:attribute name="rowspan">
										<xsl:if test="$isXSubcol or $isYSubcol">2</xsl:if>
									</xsl:attribute><BR/>
								</TD>
							</xsl:for-each>
							<xsl:for-each select="ps:XColumn">
								<TD align="center">
									<xsl:attribute name="rowspan">
										<xsl:if test="$isYSubcol and not($isXSubcol)">2</xsl:if>
									</xsl:attribute>
									<xsl:attribute name="colspan"><xsl:value-of select="./@Subcolumns"/></xsl:attribute>
					 
					<xsl:apply-templates select="ps:Title"/>
									<xsl:if test="count(ps:Title)=0 or ps:Title=''">X-Title</xsl:if>				
					 
				</TD>
							</xsl:for-each>
							<xsl:for-each select="ps:YColumn">
								<xsl:variable name="DefColName2" select="(position()-1) mod 26"/>
								<xsl:variable name="DefColName1" select="(position()-1-$DefColName2) div 26"/>
								<TD align="center">
									<xsl:attribute name="colspan"><xsl:value-of select="./@Subcolumns"/></xsl:attribute>
									<xsl:attribute name="rowspan">
										<xsl:if test="$isXSubcol and not($isYSubcol)">2</xsl:if>
									</xsl:attribute>
					 
					<xsl:apply-templates select="ps:Title"/>
									<xsl:if test="count(ps:Title)=0 or ps:Title=''">
										<xsl:value-of select="'Data Set-'"/>
										<xsl:if test="$DefColName1 &gt; 0">
											<xsl:value-of select="substring($Chars,$DefColName1,1)"/>
										</xsl:if>
										<xsl:value-of select="substring($Chars,$DefColName2+1,1)"/>
									</xsl:if>
					 				
	   			</TD>
							</xsl:for-each>
						</TR>
						<xsl:if test="$isXSubcol or $isYSubcol">
							<TR>
								<xsl:if test="$isXSubcol">
									<xsl:for-each select="ps:XColumn">
										<xsl:for-each select="ps:Subcolumn">
											<TD align="center"> 
					 
					<xsl:apply-templates select="ps:Title"/>
												<xsl:if test="count(ps:Title)=0 or ps:Title=''">
													<xsl:choose>
														<xsl:when test="position()=1"><B>X</B></xsl:when>
														<xsl:when test="position()=2"><B>Err.Bar</B></xsl:when>
													</xsl:choose>
												</xsl:if>				
					 
				</TD>
										</xsl:for-each>
									</xsl:for-each>
								</xsl:if>
								<xsl:if test="$isYSubcol">
									<xsl:for-each select="ps:YColumn">
										<xsl:variable name="DefColName2" select="(position()-1) mod 26"/>
										<xsl:variable name="DefColName1" select="(position()-1-$DefColName2) div 26"/>
										<xsl:for-each select="ps:Subcolumn">
											<TD align="center">
					 
					<xsl:apply-templates select="ps:Title"/>
												<xsl:if test="count(ps:Title)=0 or ps:Title=''">
													<xsl:if test="$yFormat='replicates' or $yFormat='text'">
														<B>
															<xsl:if test="$DefColName1 &gt; 0">
																<xsl:value-of select="substring($Chars,$DefColName1,1)"/>
															</xsl:if>
															<xsl:value-of select="substring($Chars,$DefColName2+1,1)"/>:Y<xsl:value-of select="position()"/>
														</B>
													</xsl:if>
													<xsl:if test="$yFormat!='replicates' and $yFormat!='text'">
														<xsl:if test="not($yFormat='replicates' or $yFormat='text')">
															<xsl:if test="position()=1"><B>Mean</B></xsl:if>
															<xsl:if test="position()!=1">
																<xsl:choose>
																	<xsl:when test="$yFormat='SD'">
																		<B>SD</B>
																	</xsl:when>
																	<xsl:when test="$yFormat='SE'">
																		<B>SEM</B>
																	</xsl:when>
																	<xsl:when test="$yFormat='CV'">
																		<B>%CV</B>
																	</xsl:when>
																	<xsl:when test="$yFormat='SDN'">
																		<xsl:if test="position()=2"><B>SD</B></xsl:if>
																		<xsl:if test="position()=3"><B>N</B></xsl:if>
																	</xsl:when>
																	<xsl:when test="$yFormat='SEN'">
																		<xsl:if test="position()=2"><B>SEM</B></xsl:if>
																		<xsl:if test="position()=3"><B>N</B></xsl:if>
																	</xsl:when>
																	<xsl:when test="$yFormat='CVN'">
																		<xsl:if test="position()=2"><B>%CV</B></xsl:if>
																		<xsl:if test="position()=3"><B>N</B></xsl:if>
																	</xsl:when>
																	<xsl:when test="$yFormat='low-high'">
																		<xsl:if test="position()=2"><B>+Error</B></xsl:if>
																		<xsl:if test="position()=3"><B>-Error</B></xsl:if>
																	</xsl:when>
																	<xsl:when test="$yFormat='upper-lower-limits'">
																		<xsl:if test="position()=2"><B>UpperLimit</B></xsl:if>
																		<xsl:if test="position()=3"><B>LowerLimit</B></xsl:if>
																	</xsl:when>
																</xsl:choose>
															</xsl:if>
														</xsl:if>
													</xsl:if>
												</xsl:if>
					 				
	   			</TD>
										</xsl:for-each>
									</xsl:for-each>
								</xsl:if>
							</TR>
						</xsl:if>
						<TR>
							<xsl:for-each select="ps:RowTitlesColumn/ps:Subcolumn">
								<td valign="top" nowrap="1">
									<xsl:attribute name="width"><xsl:value-of select="$width"/>%</xsl:attribute>
									<xsl:apply-templates select="ps:d"/>
									<xsl:if test="count(ps:d)=0"><br/></xsl:if>
								</td>
							</xsl:for-each>
							<xsl:for-each select="ps:XColumn/ps:Subcolumn">
								<td valign="top" nowrap="1">
									<xsl:attribute name="width"><xsl:value-of select="$width"/>%</xsl:attribute>
									<xsl:apply-templates select="ps:d"/>
									<xsl:if test="count(ps:d)=0"><br/></xsl:if>
								</td>
							</xsl:for-each>
							<xsl:for-each select="ps:YColumn/ps:Subcolumn">
								<td valign="top" nowrap="1">
									<xsl:attribute name="width"><xsl:value-of select="$width"/>%</xsl:attribute>
									<xsl:apply-templates select="ps:d"/>
									<xsl:if test="count(ps:d)=0"><br/></xsl:if>
								</td>
							</xsl:for-each>
						</TR>
					</TABLE>
					<br/>
					<xsl:apply-templates select="ps:Info"/>
					<br/>
					<hr/>
					<br/>
				</xsl:for-each>
			</BODY>
		</HTML>
	</xsl:template>
	<!--<xsl:template match="ps:d">
	<xsl:choose>
		<xsl:when test="@Excluded and string-length(text())" >
		    <font color="#0000ee">
	      		<xsl:apply-templates select="node()"/>*		
		    </font>
		</xsl:when>
	    <xsl:otherwise>
			<xsl:apply-templates select="node()"/>
		</xsl:otherwise>
	</xsl:choose>
	<xsl:if test="position()!=last()"><br/></xsl:if>
</xsl:template>-->
	<xsl:template match="ps:d">
		<xsl:choose>
			<xsl:when test="@Excluded and string-length(text())">
				<xsl:choose>
					<xsl:when test="../../../@EVFormat='AsteriskAfterNumber'">
						<font color="#0000ee">
							<xsl:apply-templates select="node()"/>*
						</font>
					</xsl:when>
					<xsl:when test="../../../@EVFormat='Blank'">
					</xsl:when>
					<xsl:otherwise>
						<xsl:apply-templates select="node()"/>
					</xsl:otherwise>
				</xsl:choose>
			</xsl:when>
			<xsl:otherwise>
				<xsl:apply-templates select="node()"/>
			</xsl:otherwise>
		</xsl:choose>
		<xsl:if test="position()!=last()"><br/></xsl:if>
	</xsl:template>
	<xsl:template match="ps:Title">
		<b><xsl:apply-templates select="node()"/></b>
	</xsl:template>
	<xsl:template match="node()">
		<xsl:copy>
			<xsl:apply-templates select="node()"/>
		</xsl:copy>
	</xsl:template>
	<xsl:template match="ps:Font">
		<font>
			<xsl:if test="@Size">
				<xsl:attribute name="STYLE">font-size:<xsl:value-of select="@Size"/>pt</xsl:attribute>
			</xsl:if>
			<xsl:copy-of select="@*"/>
			<xsl:apply-templates select="node()"/>
		</font>
	</xsl:template>
	<xsl:template match="/">
		<HTML>
			<BODY>
				<xsl:apply-templates select="//ps:GraphPadPrismFile"/>
			</BODY>
		</HTML>
	</xsl:template>
</xsl:stylesheet>
